# Supplementary material for: Metabolite-enhanced normothermic machine perfusion improves kidney transplant viability
Source: JCI Insight. 2025 Sep 23;10(18):e190185. doi: 10.1172/jci.insight.190185 (PMC12487851; doi:10.1172/jci.insight.190185)
Supplement: Supporting data values [file jciinsight-10-190185-s283.xlsx]

## Sheet: Figure 1B
Control	NMP
3.5	55.75
4.5	51.75
4.25	46.75
8.5	56
7	47.5
3	42.5
13	54
4.5	70
5	31.5
5.75	46.5

## Sheet: Figure 2B
	UMAP_1	UMAP_2	seurat_clusters
AAACCCAAGACAGCGT-1_2_1_1	8.12543	1.87892	PT
AAACCCAAGACATCCT-1_2_1	0.234438	2.19268	PT
AAACCCAAGACCATGG-1_2_1_1	5.24542	-12.8145	PT
AAACCCAAGACTGAGC-1_1_1	-9.60219	-9.05947	EC
AAACCCAAGAGCAGCT-1_1	7.32449	-4.77523	PT
AAACCCAAGCAATTCC-1_1_1	-8.60657	7.61588	CD
AAACCCAAGCACTCAT-1_2_1	-10.3766	-0.990966	vSMC_MC
AAACCCAAGCCTTTGA-1_2_1_1	-1.28494	-3.32453	PT
AAACCCAAGCGACATG-1_1_1_1	6.21238	-2.28662	PT
AAACCCAAGCGCCTAC-1_2_1_1	7.60845	-2.91391	PT
AAACCCAAGCTAAACA-1_1_1_1	-4.97439	0.977885	CD
AAACCCAAGCTGCCTG-1_1_1	7.58391	-5.55738	PT
AAACCCAAGGCTAGCA-1_1	6.58517	4.3963	PT
AAACCCAAGGGATGTC-1_2	-13.4985	5.40579	LOH
AAACCCAAGGTCCTGC-1_2	3.25088	-7.77742	PT
AAACCCAAGGTGAGAA-1_1_1	-2.13314	-2.19097	PT
AAACCCAAGGTGCAGT-1_2	1.96624	3.90794	PT
AAACCCAAGTATCCTG-1_1	6.31066	-6.25739	PT
AAACCCAAGTCACGAG-1_1_1_1	8.59631	-0.104513	PT
AAACCCAAGTGAGCCA-1_2_1_1	7.86494	-0.909981	PT
AAACCCACAAACACCT-1_1_1_1	-3.72611	-1.67148	PT
AAACCCACAACCGGAA-1_1_1	-10.1931	-2.17099	vSMC_MC
AAACCCACAACGGCCT-1_2	-9.53349	-8.29776	EC
AAACCCACAAGGATGC-1_2_1	5.92371	13.7854	POD
AAACCCACAATAGTCC-1_2_1_1	3.18495	-0.904029	PT
AAACCCACAATTGGTC-1_2_1	1.66917	1.68379	PT
AAACCCACACCTCTGT-1_1_1_1	8.82493	-0.917181	PT
AAACCCACACGGTCTG-1_1	-8.12173	6.94859	CD
AAACCCACACGTACTA-1_1_1_1	7.58471	-1.6557	LEUK
AAACCCACACTAGGCC-1_1	-1.47247	15.3492	LOH
AAACCCACAGAGATTA-1_1_1_1	-3.72817	9.07435	DCT
AAACCCACAGCGACAA-1_2	-4.30187	9.49632	DCT
AAACCCACAGCTGAGA-1_1_1	8.64359	5.11091	PT
AAACCCACAGGCGTTC-1_2	5.30466	-12.5304	PT
AAACCCACAGGTATGG-1_1	6.44253	-3.97154	PT
AAACCCACAGTCCCGA-1_2_1_1	3.27237	-7.47096	PT
AAACCCACAGTCGCAC-1_1_1	9.04417	1.88715	PT
AAACCCACATCAACCA-1_1_1_1	-1.07498	-3.09067	PT
AAACCCACATCTATCT-1_1	-10.0849	-8.09817	EC
AAACCCACATCTGGGC-1_2	-10.0646	-0.0242	vSMC_MC
AAACCCACATGTGACT-1_1	-4.43668	1.25133	CD
AAACCCACATGTGGCC-1_2	1.12846	-1.58893	PT
AAACCCACATGTTCAG-1_2_1_1	2.2327	4.50517	PT
AAACCCAGTAACAGTA-1_1	7.79668	-5.23698	PT
AAACCCAGTAAGAACT-1_2_1_1	-3.02377	7.30213	DCT
AAACCCAGTAAGATCA-1_1_1	-6.24616	5.63653	CD
AAACCCAGTAAGATCA-1_2_1	8.56786	-3.27786	PT
AAACCCAGTACACTCA-1_1	8.30386	1.84219	PT
AAACCCAGTACTGACT-1_2_1_1	0.92441	3.11714	PT
AAACCCAGTAGGTAGC-1_1_1	8.34792	-0.990475	PT
AAACCCAGTAGGTTTC-1_2_1_1	1.57969	4.60294	PT
AAACCCAGTCATGCAT-1_1_1_1	-0.347888	-2.96012	PT
AAACCCAGTCCAAATC-1_1_1	-10.3246	-1.48951	vSMC_MC
AAACCCAGTCCGAAAG-1_1	-1.45882	15.9205	LOH
AAACCCAGTGCCCAGT-1_2	4.8315	2.84389	PT
AAACCCAGTGCGTTTA-1_1_1_1	-2.72787	-2.46278	PT
AAACCCAGTGGTCTAT-1_1	9.18915	2.54879	PT
AAACCCAGTGTACAGG-1_1_1	-9.11126	-3.11555	vSMC_MC
AAACCCAGTGTCTCCT-1_2_1_1	-1.57861	-3.46239	PT
AAACCCAGTTCCTAGA-1_1_1_1	5.98304	-13.3591	PT
AAACCCAGTTGGTAGG-1_2	2.16571	3.91675	PT
AAACCCAGTTGTAAAG-1_1_1	-8.83556	-3.19351	vSMC_MC
AAACCCAGTTTACGAC-1_1_1	0.614472	15.1005	LOH
AAACCCAGTTTACTTC-1_2_1_1	-8.86992	7.68575	CD
AAACCCAGTTTCGCTC-1_1	8.54572	-4.36376	PT
AAACCCAGTTTGACAC-1_2	4.03083	8.13478	FIB
AAACCCAGTTTGTTCT-1_2_1_1	-11.6807	-7.66917	EC
AAACCCATCAAGTCGT-1_2_1	-8.80263	-9.99318	EC
AAACCCATCACTTTGT-1_1_1_1	8.62679	4.85874	PT
AAACCCATCAGCTTCC-1_1_1	8.16812	-3.46346	PT
AAACCCATCCATCAGA-1_1_1_1	-3.53342	10.1508	DCT
AAACCCATCCCGTAAA-1_1_1	-11.901	-7.64682	EC
AAACCCATCCGAGAAG-1_2_1	6.1168	13.6376	POD
AAACCCATCCGATTAG-1_1_1_1	-9.10251	8.14668	CD
AAACCCATCCGTCCTA-1_2_1	-2.91141	0.399408	CD
AAACCCATCCTATTGT-1_2_1	8.40405	-4.59303	PT
AAACCCATCGGTCTGG-1_2_1_1	-9.82631	-2.76785	vSMC_MC
AAACCCATCTACTGCC-1_2_1	7.22324	-5.61387	PT
AAACCCATCTAGTCAG-1_2	3.89817	2.04276	PT
AAACCCATCTATCGCC-1_2_1_1	3.98242	-11.3202	PT
AAACGAAAGACTAAGT-1_1_1_1	-10.1802	-8.09655	EC
AAACGAAAGAGACAAG-1_1_1	3.46308	-11.1602	PT
AAACGAAAGAGGGTAA-1_1	-10.3751	-8.54521	EC
AAACGAAAGCCGCACT-1_2_1_1	7.80755	2.14221	PT
AAACGAAAGCCGTAAG-1_2_1	6.11753	-5.64283	PT
AAACGAAAGCCTAGGA-1_2_1	-9.62495	8.17711	CD
AAACGAAAGCTAATGA-1_2	0.40164	-0.0974429	PT
AAACGAAAGCTATCCA-1_2_1	-7.73435	-1.5013	vSMC_MC
AAACGAAAGCTCGACC-1_2_1	8.29993	-4.76979	PT
AAACGAAAGCTCGCAC-1_2	6.54662	-6.2638	PT
AAACGAAAGGCCATAG-1_2_1	8.95704	-2.47409	PT
AAACGAAAGGTTGCCC-1_2	-4.25785	6.84677	DCT
AAACGAAAGTCATCCA-1_2_1	1.6834	0.948442	PT
AAACGAAAGTGCAAAT-1_2_1	1.74191	3.20624	PT
AAACGAAAGTGGAATT-1_1_1	7.57464	1.28782	PT
AAACGAACAACGTAAA-1_1_1	-3.5455	8.81777	DCT
AAACGAACAAGAGCTG-1_1	-10.4952	-8.22192	EC
AAACGAACAAGTATCC-1_2_1	-7.64004	-3.26438	vSMC_MC
AAACGAACAAGTTTGC-1_2_1	-1.85586	13.0457	LOH
AAACGAACACAACGTT-1_2	0.765423	3.34656	PT
AAACGAACACCTGTCT-1_1_1	7.67475	-1.79461	PT
AAACGAACACGGTGAA-1_2	3.2868	-9.78091	PT
AAACGAACACTAAACC-1_1_1_1	8.77504	1.14349	PT
AAACGAACACTGGACC-1_1_1_1	-4.49437	10.1812	DCT
AAACGAACAGACAATA-1_2	-1.85278	13.0003	LOH
AAACGAACAGCGGTTC-1_2_1	6.26508	-4.05509	PT
AAACGAACAGCTACAT-1_2_1_1	-1.12871	15.2724	LOH
AAACGAACAGCTGAAG-1_1_1_1	4.79197	-11.4486	PT
AAACGAACAGGCACAA-1_1_1	4.62065	12.0883	POD
AAACGAACAGTCAACT-1_1_1	5.73557	-5.71221	PT
AAACGAACATCGCTGG-1_2_1	-8.86962	-9.90269	EC
AAACGAACATGGGCAA-1_2_1	9.3747	3.82422	PT
AAACGAAGTACAGTAA-1_2_1	1.94848	3.72516	PT
AAACGAAGTACCAGAG-1_1	6.8353	5.51649	PT
AAACGAAGTACCCGCA-1_1_1_1	-1.69925	-3.91263	PT
AAACGAAGTCAACCTA-1_2	8.34817	-4.03378	PT
AAACGAAGTCCGGATC-1_1_1	7.46486	-3.47875	PT
AAACGAAGTCGACGCT-1_2_1_1	2.96623	1.29534	PT
AAACGAAGTCTCGACG-1_1_1_1	4.5022	-6.74877	PT
AAACGAAGTGTATCCA-1_2_1_1	0.178114	3.50273	PT
AAACGAAGTGTGAATA-1_1	-10.2983	-1.82084	vSMC_MC
AAACGAAGTTCTCAGA-1_2	-2.9561	6.63088	DCT
AAACGAAGTTGGGTAG-1_1	5.52504	-6.06803	PT
AAACGAAGTTTAAGGA-1_1_1_1	-4.17497	9.98513	DCT
AAACGAAGTTTGGAAA-1_1	7.3584	1.47292	PT
AAACGAATCAAGCCTA-1_2_1	4.75669	-13.4463	PT
AAACGAATCACACCCT-1_1	7.63434	5.68113	PT
AAACGAATCACATTGG-1_2_1	-3.32857	9.82305	DCT
AAACGAATCACCACAA-1_2	8.79585	-1.61689	PT
AAACGAATCACCTGTC-1_2_1_1	7.58384	-5.43144	PT
AAACGAATCAGGAGAC-1_2	-12.7287	4.70901	LOH
AAACGAATCAGTGGGA-1_1	-8.00672	6.76379	CD
AAACGAATCATTGAGC-1_1_1	-3.74001	5.41599	CD
AAACGAATCCCGGTAG-1_2	-13.2564	5.57292	LOH
AAACGAATCCGAAGGA-1_1_1_1	7.49717	-0.625135	PT
AAACGAATCCGTGACG-1_1_1	5.09178	-5.50502	PT
AAACGAATCCTAAACG-1_1_1	-3.52778	9.7299	DCT
AAACGAATCCTCAGGG-1_2	5.04871	-11.889	PT
AAACGAATCGAAGGAC-1_2_1_1	-3.40635	-1.3434	PT
AAACGAATCGCGGTAC-1_1_1_1	-3.46546	7.57584	DCT
AAACGAATCGTTCTGC-1_1_1	5.982	13.995	POD
AAACGAATCTGCGATA-1_1_1_1	-4.70448	1.22948	CD
AAACGAATCTTAGCCC-1_2_1	1.02255	-1.99618	PT
AAACGCTAGAAAGCGA-1_2	-2.82799	7.04961	DCT
AAACGCTAGACCCGCT-1_1_1	-0.156412	15.8848	LOH
AAACGCTAGACGTCCC-1_2_1	7.88093	-3.97936	PT
AAACGCTAGCAACTCT-1_2	5.92619	-5.9361	PT
AAACGCTAGCATTTGC-1_1_1_1	-4.43673	10.5448	DCT
AAACGCTAGCCTCAAT-1_2_1	-11.1297	-7.8192	EC
AAACGCTAGCTATCTG-1_2	-4.16318	10.0148	DCT
AAACGCTAGCTTACGT-1_2_1	-6.22166	-0.0449113	LEUK
AAACGCTAGGAGTCTG-1_1_1_1	-7.89659	-9.07351	EC
AAACGCTAGGCCTAGA-1_1	7.80799	-5.52599	PT
AAACGCTAGGGCTAAC-1_2_1	5.89812	13.8805	POD
AAACGCTAGGTAAGAG-1_2	-8.41508	7.36899	CD
AAACGCTAGGTGTGAC-1_2	-7.81616	3.11304	CD
AAACGCTAGTAATACG-1_1	-5.24294	-3.76628	vSMC_MC
AAACGCTAGTCGGCCT-1_1	-10.5772	-8.66616	EC
AAACGCTAGTGGCGAT-1_1_1	-4.78143	9.79043	DCT
AAACGCTCAAATCAAG-1_2_1	1.66177	1.97258	PT
AAACGCTCAACGCATT-1_1_1_1	-1.9184	-3.41334	PT
AAACGCTCAAGAGTTA-1_1	6.30007	-6.44596	PT
AAACGCTCAATTGCCA-1_2	-3.10634	6.32992	DCT
AAACGCTCACACTTAG-1_2_1_1	-9.24067	0.444015	vSMC_MC
AAACGCTCACGCACCA-1_1_1	-8.17763	-8.59799	EC
AAACGCTCACTAGGCC-1_1_1_1	-3.96713	5.50399	CD
AAACGCTCACTCCTGT-1_1_1	-3.54491	9.81789	DCT
AAACGCTCAGAGGTAC-1_1	-6.06084	5.27619	CD
AAACGCTCAGATTAAG-1_2_1	1.00451	-1.37643	PT
AAACGCTCAGCAATTC-1_2_1	0.755885	1.76626	PT
AAACGCTCAGCCATTA-1_2_1	0.620474	1.27702	PT
AAACGCTCAGGACGAT-1_1	-9.18613	-3.03714	vSMC_MC
AAACGCTCATCAACCA-1_2_1_1	-9.47628	3.21024	CD
AAACGCTCATCTCATT-1_2_1	0.294897	-1.04159	PT
AAACGCTCATGGGATG-1_1	7.56762	5.28571	PT
AAACGCTGTAAGGTCG-1_2_1	2.05259	2.07666	PT
AAACGCTGTACTCCGG-1_2_1	-10.2997	-0.897686	vSMC_MC
AAACGCTGTAGTCGGA-1_1_1	3.22331	-12.4771	PT
AAACGCTGTATCTTCT-1_2_1	-8.45312	-9.99162	EC
AAACGCTGTCGTCGGT-1_1_1	-4.89113	-7.49533	EC
AAACGCTGTCGTGCCA-1_1_1_1	-13.1748	5.75105	LOH
AAACGCTGTGACTCGC-1_2	5.36493	-13.23	PT
AAACGCTGTGAGTCAG-1_1	-8.95964	-9.79255	EC
AAACGCTGTGATACTC-1_2_1	8.75917	-2.14846	PT
AAACGCTGTGGATCAG-1_1_1_1	4.56065	-3.38937	PT
AAACGCTGTGTTGATC-1_1_1	-7.07956	6.1078	CD
AAACGCTGTTCTCACC-1_2_1	7.19495	-6.05195	PT
AAACGCTGTTCTGACA-1_1_1_1	-2.3729	-3.45774	PT
AAACGCTGTTGCAACT-1_1_1_1	-2.68137	-2.88198	PT
AAACGCTGTTTACTGG-1_2	6.11719	-5.06863	PT
AAACGCTTCAAACCCA-1_2_1	1.18974	0.841047	PT
AAACGCTTCAACTTTC-1_1_1_1	-2.67017	-3.02446	PT
AAACGCTTCAGTGCGC-1_1_1_1	5.51187	14.0962	POD
AAACGCTTCATGTCAG-1_1	-4.34184	-8.20088	EC
AAACGCTTCATTCCTA-1_1	-5.32348	5.57141	CD
AAACGCTTCCACGGAC-1_1_1_1	-2.02755	-2.03916	PT
AAACGCTTCCAGTGCG-1_1	0.0933096	14.8681	LOH
AAACGCTTCCCGTTGT-1_2_1_1	1.88115	3.97981	PT
AAACGCTTCCCTATTA-1_1_1_1	0.630477	15.3238	LOH
AAACGCTTCCCTCTCC-1_1	5.3053	-13.3783	PT
AAACGCTTCCGGGACT-1_2_1	-3.61037	-1.99261	vSMC_MC
AAACGCTTCCGTGTCT-1_1	-3.98668	9.83887	DCT
AAACGCTTCGACGACC-1_1_1	5.27613	-3.8117	PT
AAACGCTTCGCAAGAG-1_2_1	-6.94767	-9.12297	EC
AAACGCTTCTCAAAGC-1_2_1	4.82955	-11.589	PT
AAACGCTTCTGCTCTG-1_1	0.505779	15.1633	LOH
AAACGCTTCTTACGGA-1_2_1	0.182267	15.4726	LOH
AAACGCTTCTTCTAAC-1_1	8.55045	-2.27386	PT
AAACGCTTCTTTCTAG-1_2	1.21554	-2.02227	PT
AAAGAACAGAAAGTCT-1_2_1_1	-5.9956	-8.2643	EC
AAAGAACAGAACGTGC-1_2	4.55202	-12.5616	PT
AAAGAACAGAAGCGAA-1_2_1_1	-4.63334	10.4773	DCT
AAAGAACAGAATCGCG-1_1_1_1	5.88786	13.7849	POD
AAAGAACAGAATCGTA-1_1_1	-8.81811	-7.87586	EC
AAAGAACAGACAGTCG-1_1_1	8.2589	-3.831	PT
AAAGAACAGACATACA-1_2_1	0.76931	-0.0506748	PT
AAAGAACAGAGGTCAC-1_2_1	-1.82402	12.8343	LOH
AAAGAACAGAGTAACT-1_2	-3.89194	10.3236	DCT
AAAGAACAGAGTCCGA-1_1_1	-0.484062	15.309	LOH
AAAGAACAGATTACCC-1_1_1_1	4.69355	-6.7703	PT
AAAGAACAGCAGTAAT-1_2	-3.45665	9.55095	DCT
AAAGAACAGCCTCATA-1_2_1_1	5.76141	-13.1818	PT
AAAGAACAGCGAGGAG-1_2_1_1	6.80172	5.90197	PT
AAAGAACAGCGTGAAC-1_1	-5.41102	-0.709936	LEUK
AAAGAACAGGAGCAAA-1_1_1_1	-6.34011	-3.82549	vSMC_MC
AAAGAACAGGATTTGA-1_1	8.36323	-0.195501	PT
AAAGAACAGGGCAGGA-1_1	-10.4307	-1.36831	vSMC_MC
AAAGAACAGGGTCACA-1_2_1	1.63421	2.19395	PT
AAAGAACAGGTGCCTC-1_2	8.70092	3.57344	PT
AAAGAACAGTATGTAG-1_2_1	8.86105	0.959616	PT
AAAGAACAGTGCTAGG-1_1_1	5.0826	3.34269	FIB
AAAGAACAGTGTCATC-1_1	8.49154	5.01034	PT
AAAGAACCAAACTAGA-1_2_1_1	-9.94655	-1.28758	POD
AAAGAACCACACGGAA-1_2	2.6271	3.12307	PT
AAAGAACCACCTCTAC-1_2_1_1	-7.67275	6.3808	CD
AAAGAACCACCTGATA-1_1	8.06568	-5.06541	PT
AAAGAACCACCTGCGA-1_2_1_1	1.16088	3.4487	PT
AAAGAACCACGCCACA-1_2_1_1	2.13195	4.46243	PT
AAAGAACCACGGAAGT-1_1_1_1	8.59951	-2.78658	PT
AAAGAACCACGTAGTT-1_1	7.32642	4.79143	PT
AAAGAACCACTTGTCC-1_1	-9.47137	3.24046	CD
AAAGAACCAGAAACCG-1_2_1_1	-3.16523	-2.93453	PT
AAAGAACCAGGACGAT-1_2	3.22123	2.49003	PT
AAAGAACCAGGCACAA-1_2	8.68539	1.06759	PT
AAAGAACCAGGTCAGA-1_2_1	0.112868	2.29547	PT
AAAGAACCAGTTCACA-1_1	-1.02893	-2.51365	PT
AAAGAACCAGTTGTCA-1_2_1_1	-4.83192	8.34009	DCT
AAAGAACCATAAGCGG-1_1_1	8.55792	3.24644	PT
AAAGAACCATAGACTC-1_2	1.03295	3.47999	PT
AAAGAACCATATCTCT-1_2_1	-7.21764	-2.19831	vSMC_MC
AAAGAACCATCACCAA-1_1	-8.15465	-1.40252	PT
AAAGAACCATCAGCTA-1_1	3.178	8.49061	FIB
AAAGAACCATCCGTTC-1_1_1	-2.78697	14.8932	LOH
AAAGAACGTACATACC-1_2_1	4.68886	-13.7553	PT
AAAGAACGTACCATAC-1_1	-12.3122	-7.1432	EC
AAAGAACGTACGTGAG-1_2	-2.93709	8.0072	DCT
AAAGAACGTAGCTTGT-1_2_1_1	5.79341	-12.9668	PT
AAAGAACGTAGGCAAC-1_1	8.23787	-4.71799	PT
AAAGAACGTATCGAAA-1_2_1	1.40279	2.96522	PT
AAAGAACGTCATCCCT-1_2_1	4.865	-14.1503	PT
AAAGAACGTCCCGGTA-1_1_1	7.03223	5.45557	PT
AAAGAACGTCGGAACA-1_1_1	-8.24474	-9.11023	EC
AAAGAACGTCGTCTCT-1_1_1_1	4.09852	-5.22563	PT
AAAGAACGTCTGCGCA-1_2_1	-9.90814	-8.99409	EC
AAAGAACGTGACAGGT-1_2_1_1	7.22118	5.42995	PT
AAAGAACGTGAGATAT-1_2	-8.68038	7.75342	CD
AAAGAACGTGATTGGG-1_1_1_1	-6.29845	0.0503111	LEUK
AAAGAACGTGCGAGTA-1_1_1	-5.91014	-3.38629	PT
AAAGAACGTGCGGATA-1_2_1_1	3.13318	1.59879	PT
AAAGAACGTGCGGTAA-1_1	-10.2807	-0.630501	vSMC_MC
AAAGAACGTGCGGTAA-1_1_1_1	8.14577	-1.05759	PT
AAAGAACGTGGACTAG-1_2_1	3.52204	-6.58269	PT
AAAGAACGTGGCTGCT-1_1	4.82658	-13.5495	PT
AAAGAACGTGGGATTG-1_2_1	-1.68199	13.7105	LOH
AAAGAACGTGTCACAT-1_2_1	3.17868	8.63315	FIB
AAAGAACGTTATAGCC-1_2	-9.03657	-9.65216	EC
AAAGAACGTTCAAACC-1_2	-11.2669	6.57369	LOH
AAAGAACGTTCACCGG-1_1_1	7.96839	-3.84393	PT
AAAGAACGTTGCGGAA-1_1_1	-4.28874	-8.19845	EC
AAAGAACGTTTGGAAA-1_1	-8.82985	7.76501	CD
AAAGAACTCAACACGT-1_1_1	-7.58164	-1.82423	vSMC_MC
AAAGAACTCAAGAATG-1_2_1	-9.18978	0.472942	vSMC_MC
AAAGAACTCAAGTGTC-1_1	-4.98141	-7.54116	EC
AAAGAACTCACATACG-1_1_1	5.52685	-13.6352	PT
AAAGAACTCACTACGA-1_2_1	1.99395	2.29393	PT
AAAGAACTCACTACTT-1_1_1_1	-2.24585	-3.50925	PT
AAAGAACTCAGATTGC-1_2_1	-4.8385	-7.25491	EC
AAAGAACTCAGCAATC-1_1	8.39085	-0.806056	PT
AAAGAACTCAGCTTCC-1_2_1	-4.41805	6.87976	DCT
AAAGAACTCATTGCCC-1_2_1_1	3.06181	-0.330297	PT
AAAGAACTCCACTTCG-1_1_1_1	-6.11671	-3.68738	vSMC_MC
AAAGAACTCCAGGACC-1_2	1.11138	-2.00981	PT
AAAGAACTCCCGTGAG-1_2_1	1.72165	4.06709	PT
AAAGAACTCCGACATA-1_1_1_1	-4.31161	9.86599	DCT
AAAGAACTCCTGCCAT-1_1	7.28828	5.01214	PT
AAAGAACTCCTTGAAG-1_1	4.58893	-11.8428	PT
AAAGAACTCGCTGTTC-1_1	2.85082	1.62055	PT
AAAGAACTCGGCCAAC-1_2_1	1.18955	2.11102	PT
AAAGAACTCGTAGCTA-1_2_1_1	3.4409	-5.94633	PT
AAAGAACTCGTAGGGA-1_2	-8.13488	3.15548	CD
AAAGAACTCTACGGTA-1_2_1	-0.0566588	2.6928	PT
AAAGAACTCTAGAGCT-1_2_1_1	-5.5708	-8.31136	EC
AAAGAACTCTAGTACG-1_1	-3.94788	1.1858	CD
AAAGAACTCTAGTCAG-1_1	8.60197	5.01483	PT
AAAGAACTCTAGTCAG-1_2_1_1	1.61925	-1.99957	PT
AAAGAACTCTCCATAT-1_2	3.54249	1.94946	PT
AAAGAACTCTCCTGTG-1_1_1_1	-6.57921	5.33788	PT
AAAGAACTCTCTGACC-1_2_1	-3.96882	0.487627	CD
AAAGAACTCTGATGGT-1_2_1_1	8.49533	-0.737157	PT
AAAGAACTCTGGGCAC-1_2	7.7653	-2.7972	PT
AAAGAACTCTTACACT-1_1_1_1	-0.79777	-3.01399	PT
AAAGGATAGACCCGCT-1_2_1	4.6167	-6.69156	PT
AAAGGATAGAGCAACC-1_1	3.45672	-5.53454	PT
AAAGGATAGAGGGTGG-1_1	4.36526	0.887969	PT
AAAGGATAGCAACAGC-1_2_1_1	4.87003	2.86324	PT
AAAGGATAGCCAAGTG-1_1_1	-6.19022	5.6451	CD
AAAGGATAGCTAAGTA-1_2	7.02225	-5.79201	PT
AAAGGATAGGAGATAG-1_2_1	-3.61063	7.66698	DCT
AAAGGATAGGCCTAAG-1_2_1	8.41092	-1.75845	PT
AAAGGATAGGCTTAGG-1_1_1_1	0.0688955	1.52753	PT
AAAGGATAGGTGAGCT-1_1	6.8645	5.39582	PT
AAAGGATAGTAACAGT-1_1	3.1072	1.71797	PT
AAAGGATAGTCTCTGA-1_2_1	7.15917	-5.87512	PT
AAAGGATAGTGACACG-1_1	-3.51445	8.46642	DCT
AAAGGATAGTGAGGCT-1_1_1	-4.59974	1.0846	CD
AAAGGATAGTGCACTT-1_1	7.84054	-3.24272	PT
AAAGGATAGTGGCCTC-1_1_1	8.05276	-4.99997	PT
AAAGGATAGTTACTCG-1_2_1_1	8.01876	-4.96212	PT
AAAGGATAGTTGCTCA-1_2_1	-4.08308	-4.69061	vSMC_MC
AAAGGATCAACCTAAC-1_2_1_1	1.61616	-1.76414	PT
AAAGGATCAAGCGGAT-1_1	3.23831	8.46606	FIB
AAAGGATCAATAGTGA-1_1	-8.4622	-9.78738	EC
AAAGGATCACCAGCTG-1_1_1	8.73988	-0.131136	PT
AAAGGATCACTTGTCC-1_2_1_1	0.266664	0.32569	PT
AAAGGATCAGCCGTTG-1_2_1	-13.1178	5.73137	LOH
AAAGGATCAGTCAGCC-1_1_1_1	8.349	3.68572	PT
AAAGGATCATACAGCT-1_1_1	8.35739	1.26338	PT
AAAGGATCATCGTGGC-1_1_1_1	6.75865	-3.69506	PT
AAAGGATCATGCACTA-1_1_1_1	-8.53928	-7.97806	EC
AAAGGATCATGGGTTT-1_1_1_1	7.41244	5.73195	PT
AAAGGATGTAAGTCAA-1_2	-8.46994	-3.39363	vSMC_MC
AAAGGATGTACCTAGT-1_1_1	7.13265	-2.90792	PT
AAAGGATGTAGCGCTC-1_2_1	2.3777	2.65301	PT
AAAGGATGTAGGCAGT-1_1_1	7.75899	0.678537	PT
AAAGGATGTATAGGGC-1_1	5.4729	-5.68809	PT
AAAGGATGTATCCTCC-1_2_1	6.84841	-4.84752	PT
AAAGGATGTATCGTGT-1_1_1	5.3748	-6.27365	PT
AAAGGATGTATGCAAA-1_1	2.89052	-9.94261	PT
AAAGGATGTATGTGTC-1_1	-10.922	-8.11638	EC
AAAGGATGTCAAGCGA-1_1_1	4.3972	-5.85387	PT
AAAGGATGTCCACGCA-1_2_1	-5.90716	5.8197	CD
AAAGGATGTCCCAAAT-1_2	5.14201	-6.09429	PT
AAAGGATGTCGAAACG-1_1_1_1	-7.63567	6.43245	CD
AAAGGATGTCGAGTGA-1_2_1_1	1.24325	-1.66489	PT
AAAGGATGTCGCTGCA-1_1_1_1	5.46196	-5.95897	PT
AAAGGATGTCTGTGCG-1_1_1	-6.00915	5.4516	CD
AAAGGATGTCTTTCAT-1_2_1	0.271183	-1.08486	PT
AAAGGATGTGAACTAA-1_2_1_1	5.08729	3.0844	PT
AAAGGATGTGAGTCAG-1_2_1	2.44121	2.3236	PT
AAAGGATGTGATAGAT-1_1	3.04626	-9.99386	PT
AAAGGATGTGCACGCT-1_2_1	-4.30381	10.2551	DCT
AAAGGATGTGCGTGCT-1_2	7.27403	-5.12437	PT
AAAGGATGTGCTATTG-1_1	5.92257	-5.15316	PT
AAAGGATGTGGATTTC-1_2	-4.89419	-8.47763	EC
AAAGGATGTGGCTTGC-1_1	7.71586	-5.15372	PT
AAAGGATGTGTTACAC-1_1	5.07529	-5.68865	PT
AAAGGATGTTATTCTC-1_2_1_1	-1.97334	14.8478	LOH
AAAGGATGTTGACTAC-1_1_1_1	3.29601	8.45632	FIB
AAAGGATTCAAGCCTA-1_2_1_1	6.7958	-6.5294	PT
AAAGGATTCACACCCT-1_1_1	-7.98449	3.12282	CD
AAAGGATTCCCGATCT-1_1	-3.24	-0.438076	CD
AAAGGATTCGAGTCTA-1_1_1_1	-3.13893	-2.21913	PT
AAAGGATTCGCAGATT-1_2_1_1	5.76078	-6.27166	PT
AAAGGATTCGCTTTAT-1_1_1_1	3.98098	1.23867	PT
AAAGGATTCTCAACCC-1_1_1	-10.63	-8.14382	EC
AAAGGATTCTCATTGT-1_1_1_1	-3.51222	8.38179	DCT
AAAGGATTCTCGTGGG-1_2_1_1	-8.75396	-8.6281	EC
AAAGGATTCTCGTTTA-1_1	-10.2516	-0.45649	vSMC_MC
AAAGGATTCTCTGACC-1_2	5.32483	-12.6612	PT
AAAGGATTCTGATTCT-1_1_1	-10.0957	-1.73191	vSMC_MC
AAAGGATTCTGCCCTA-1_1_1_1	-1.46254	-4.09654	PT
AAAGGATTCTTGGAAC-1_1	-12.2339	-5.59919	EC
AAAGGATTCTTTGGAG-1_2	-0.0287369	14.968	LOH
AAAGGGCAGACCATAA-1_1	-1.85419	13.7879	LOH
AAAGGGCAGAGAAGGT-1_1	8.3706	3.24244	PT
AAAGGGCAGCACTAGG-1_1_1	7.63323	-2.30582	PT
AAAGGGCAGCATGATA-1_2_1_1	0.288988	-0.123385	PT
AAAGGGCAGCTCCGAC-1_1_1	-7.31456	-9.29166	EC
AAAGGGCAGCTGACTT-1_2_1	3.15757	-11.0647	PT
AAAGGGCAGCTTACGT-1_2_1_1	-12.1131	-6.13555	EC
AAAGGGCAGGAAGTCC-1_2_1	1.17785	1.34963	PT
AAAGGGCAGGACCCAA-1_1_1	-9.93529	-1.86892	vSMC_MC
AAAGGGCAGGCTGTAG-1_1	8.26885	3.43746	PT
AAAGGGCAGGGCAGGA-1_1	-7.74988	-3.62058	vSMC_MC
AAAGGGCAGGTCATCT-1_2	-10.418	-1.46512	vSMC_MC
AAAGGGCAGTAAGAGG-1_2_1_1	7.77492	-0.257942	PT
AAAGGGCAGTATGTAG-1_1_1_1	7.96249	-3.23429	PT
AAAGGGCAGTCATCCA-1_1	5.10659	-2.35665	PT
AAAGGGCAGTGTTGTC-1_1_1_1	-3.40918	8.83013	DCT
AAAGGGCAGTTATGGA-1_1_1_1	-3.65541	5.11626	CD
AAAGGGCCAATATCCG-1_2_1	5.62912	-6.88423	PT
AAAGGGCCACCAGTTA-1_2_1	-9.56662	-8.53964	EC
AAAGGGCCACCCTGTT-1_1_1_1	-4.42332	6.49207	PT
AAAGGGCCACGCTGAC-1_1_1_1	-9.59231	-2.5546	vSMC_MC
AAAGGGCCACTGGCGT-1_1_1_1	-12.0798	-7.46742	EC
AAAGGGCCAGACACAG-1_1	-6.27288	4.98992	CD
AAAGGGCCAGCACAGA-1_2_1	-4.44967	7.46726	DCT
AAAGGGCCAGCTGAGA-1_1_1	-10.3321	-0.981708	vSMC_MC
AAAGGGCCAGCTTTCC-1_2_1	3.88223	-13.6665	PT
AAAGGGCCATACAGCT-1_1_1	-6.73965	5.52084	CD
AAAGGGCCATCCGAAT-1_1_1_1	5.36384	-0.580689	PT
AAAGGGCGTAGACGTG-1_2	0.847839	15.113	LOH
AAAGGGCGTAGGTAGC-1_1	-6.24013	-0.0063005	LEUK
AAAGGGCGTATGCGTT-1_1	7.65196	1.62698	PT
AAAGGGCGTCCATACA-1_1_1_1	3.68071	9.25698	FIB
AAAGGGCGTCGTATTG-1_1_1	5.91665	-12.0194	LEUK
AAAGGGCGTCGTGGAA-1_2_1_1	4.4518	-13.9362	PT
AAAGGGCGTCTGCGCA-1_2_1_1	1.26353	-1.89433	PT
AAAGGGCGTGCAACAG-1_1_1_1	-1.68923	15.7184	LOH
AAAGGGCGTGGAGAAA-1_1_1_1	5.17506	-6.86086	PT
AAAGGGCGTGGCAGAT-1_1	-1.89052	12.9434	LOH
AAAGGGCGTGGCTTAT-1_2_1_1	5.45549	-5.26943	PT
AAAGGGCGTGGGTATG-1_1	-1.13517	-2.33909	PT
AAAGGGCGTTACCCAA-1_1_1_1	-6.71764	5.8492	CD
AAAGGGCGTTTGCAGT-1_1_1_1	5.76333	13.8001	POD
AAAGGGCTCAAAGGAT-1_1_1	7.72031	-4.83239	PT
AAAGGGCTCAACGCTA-1_2_1	-8.01866	-9.86357	EC
AAAGGGCTCATCTATC-1_2	-1.88673	13.6461	LOH
AAAGGGCTCCGGCAAC-1_1	3.26504	8.49728	FIB
AAAGGGCTCGCACGGT-1_1_1	7.18489	5.44087	PT
AAAGGGCTCGCAGTGC-1_2_1	5.61451	-6.03594	PT
AAAGGGCTCGCCTTTG-1_1_1_1	-3.00891	-1.45727	PT
AAAGGGCTCGCTCATC-1_2	-11.2675	6.55348	LOH
AAAGGGCTCGTCCATC-1_1_1	7.07815	-5.96513	PT
AAAGGGCTCTCTATGT-1_2_1_1	3.39219	-0.519871	PT
AAAGGGCTCTGGGAGA-1_1	-7.64683	-9.53549	EC
AAAGGGCTCTGTCCCA-1_1_1_1	-2.0606	13.5386	LOH
AAAGGGCTCTGTTCAT-1_2_1	1.00615	1.06164	PT
AAAGGTAAGAACTCCT-1_1_1	4.02513	-6.64035	PT
AAAGGTAAGAATCTAG-1_1_1_1	-1.15169	-3.00429	PT
AAAGGTAAGACATGCG-1_1	3.7834	-0.0383511	PT
AAAGGTAAGATCCGAG-1_1_1_1	5.3605	-14.0692	PT
AAAGGTAAGATGATTG-1_2	-5.18942	-1.10099	LEUK
AAAGGTAAGCACCGAA-1_1	-6.79727	5.75261	CD
AAAGGTAAGCCAAGCA-1_1	-4.74574	-2.6652	LEUK
AAAGGTAAGCTGCCAC-1_1	4.23608	-6.46642	PT
AAAGGTAAGGGCAGGA-1_1_1	-9.7282	2.97124	CD
AAAGGTAAGTAGGTTA-1_2	3.89493	2.35468	PT
AAAGGTAAGTCCCTAA-1_1_1_1	-2.08428	15.5427	LOH
AAAGGTAAGTTTGAGA-1_2	7.56521	-4.23522	PT
AAAGGTACAAACTCGT-1_1_1_1	-7.85599	-8.78584	EC
AAAGGTACAAATGGCG-1_1_1	-4.33993	10.0095	DCT
AAAGGTACAACTAGAA-1_2_1_1	1.59386	-2.01551	PT
AAAGGTACAAGAATAC-1_2_1	1.83747	2.02474	PT
AAAGGTACAAGCGCTC-1_2_1_1	1.33596	1.30215	PT
AAAGGTACAATTTCCT-1_1	8.35924	1.21782	PT
AAAGGTACACAAAGTA-1_1_1	-8.89775	3.48966	CD
AAAGGTACACAACATC-1_1_1_1	8.79566	-1.78806	PT
AAAGGTACACACTTAG-1_2_1_1	1.78507	2.0132	PT
AAAGGTACACAGAGCA-1_1_1_1	-3.53863	0.0487797	PT
AAAGGTACACATTGTG-1_2	-7.31377	5.79005	CD
AAAGGTACACCAAATC-1_2_1_1	2.80556	1.49445	PT
AAAGGTACACCATAAC-1_1	-8.18962	-3.30785	vSMC_MC
AAAGGTACAGACCGCT-1_1_1	-3.30349	6.3302	DCT
AAAGGTACAGAGAGGG-1_2	4.35879	-12.0699	PT
AAAGGTACAGATTCGT-1_2_1	-10.0665	-9.18308	EC
AAAGGTACAGTGCGCT-1_1	5.23487	-3.24547	PT
AAAGGTACAGTTCACA-1_2	5.04775	2.54762	PT
AAAGGTACATCATGAC-1_2	-5.24447	4.86881	CD
AAAGGTACATCGAAGG-1_2_1	-2.99012	8.37895	DCT
AAAGGTACATGACCCG-1_1	-2.32488	15.3781	LOH
AAAGGTACATTCCTCG-1_1	1.61867	2.391	PT
AAAGGTACATTGGCAT-1_2_1	8.90435	-1.87189	PT
AAAGGTAGTAACCAGG-1_2_1_1	-9.8425	-0.558523	vSMC_MC
AAAGGTAGTAACGTTC-1_2_1_1	-8.29467	-9.56086	EC
AAAGGTAGTAATGCTC-1_2_1_1	0.687695	3.15373	PT
AAAGGTAGTACAGTTC-1_2	-3.70878	9.05369	DCT
AAAGGTAGTACCTATG-1_1_1	-8.53713	-8.30783	EC
AAAGGTAGTACTAAGA-1_2_1_1	-9.89486	8.21727	CD
AAAGGTAGTAGGGAGG-1_1	4.60076	0.563195	PT
AAAGGTAGTATCGAGG-1_2_1	-9.91257	-9.48811	EC
AAAGGTAGTATCTCGA-1_1_1_1	-3.68006	10.0349	DCT
AAAGGTAGTCACAATC-1_1_1	-8.5212	3.53532	CD
AAAGGTAGTCATAAAG-1_2	-3.9136	10.1097	DCT
AAAGGTAGTCCACATA-1_2_1	4.05168	-7.16989	PT
AAAGGTAGTCGTATGT-1_2_1	-8.62176	-9.99841	EC
AAAGGTAGTGACAACG-1_2	4.34405	-6.96571	PT
AAAGGTAGTGACTGTT-1_1_1	6.05018	-2.69377	PT
AAAGGTAGTGATCGTT-1_1_1	4.35826	-1.0706	PT
AAAGGTAGTGCCCACA-1_1	-9.91732	-9.18726	EC
AAAGGTAGTGGCCACT-1_2_1_1	5.21357	-13.7003	PT
AAAGGTAGTGGTCTAT-1_1_1	4.94495	-2.48474	PT
AAAGGTAGTGTAGCAG-1_2_1	3.95877	-12.4952	PT
AAAGGTAGTTAAGACA-1_1_1	-3.01993	-3.05095	PT
AAAGGTAGTTATAGAG-1_2_1_1	-6.4925	-2.449	PT
AAAGGTAGTTCTAAGC-1_2_1	1.02812	2.8884	PT
AAAGGTAGTTGCGTAT-1_1_1_1	5.545	13.8674	POD
AAAGGTAGTTGTTGTG-1_1_1_1	-10.4522	-7.87501	EC
AAAGGTAGTTTACTGG-1_1	9.11009	2.83735	PT
AAAGGTATCAACCTCC-1_1_1_1	-10.1843	-8.75363	EC
AAAGGTATCACTACGA-1_2_1	-8.32376	7.11217	CD
AAAGGTATCAGCCTTC-1_1_1	-8.63701	-8.09723	EC
AAAGGTATCATTGCTT-1_2_1_1	7.39279	-3.01881	PT
AAAGGTATCCAACACA-1_1_1	-12.072	-6.42632	EC
AAAGGTATCCAAGAGG-1_1_1_1	-3.58182	5.26136	CD
AAAGGTATCCAGCACG-1_1_1_1	8.29263	4.78212	PT
AAAGGTATCCAGGACC-1_2	1.32431	3.83934	PT
AAAGGTATCCATCTGC-1_2_1	4.28709	2.12375	PT
AAAGGTATCCCTGTTG-1_1	-8.10993	6.88165	CD
AAAGGTATCCGACGGT-1_1	-2.10438	15.4547	LOH
AAAGGTATCCGATGCG-1_2	-0.278118	15.8043	LOH
AAAGGTATCCTACGGG-1_1	7.7578	2.03887	PT
AAAGGTATCGAGCACC-1_2_1_1	8.70702	-3.59879	PT
AAAGGTATCGAGTTGT-1_2_1	0.384543	2.81161	PT
AAAGGTATCGCTCATC-1_2	-7.40724	5.9805	CD
AAAGGTATCGTGGCGT-1_2	1.49897	2.30476	PT
AAAGGTATCTAACGGT-1_1_1_1	8.40531	-2.46551	PT
AAAGGTATCTAAGCCA-1_1_1	-6.96704	5.92523	CD
AAAGGTATCTACACAG-1_1_1	-4.69795	10.1695	DCT
AAAGGTATCTAGGCAT-1_1	8.20087	-0.628419	PT
AAAGGTATCTCCACTG-1_1_1	-7.42812	-8.13929	EC
AAAGGTATCTCGAACA-1_1_1	9.07944	3.52704	PT
AAAGGTATCTGCGGCA-1_1_1_1	6.22305	0.405486	PT
AAAGGTATCTGGTTGA-1_2_1	2.28843	1.91941	PT
AAAGGTATCTTTCCAA-1_1_1_1	-10.439	-1.40602	vSMC_MC
AAAGTCCAGAGATGCC-1_1	8.88647	-1.02029	PT
AAAGTCCAGAGTAACT-1_2	-10.5004	-8.72344	EC
AAAGTCCAGAGTGACC-1_1_1_1	5.60632	-13.6037	PT
AAAGTCCAGCAGGCTA-1_2_1_1	5.53151	13.8695	POD
AAAGTCCAGCATAGGC-1_1_1	-4.05104	9.71533	DCT
AAAGTCCAGCCAACCC-1_2_1	1.75163	1.94198	PT
AAAGTCCAGCCAAGCA-1_2	-13.1986	5.61911	LOH
AAAGTCCAGCCATTTG-1_1_1	-9.12225	-8.523	EC
AAAGTCCAGCCTGAAG-1_2_1_1	1.27577	-1.97698	PT
AAAGTCCAGCGTACAG-1_1_1	-3.49154	5.53146	CD
AAAGTCCAGCTGCCAC-1_2	-3.12957	7.12806	DCT
AAAGTCCAGGACTTCT-1_1	-8.77544	-8.30577	EC
AAAGTCCAGGCTGTAG-1_2_1	1.43191	1.4768	PT
AAAGTCCAGGTCATCT-1_1_1_1	8.19307	-1.95686	PT
AAAGTCCAGTATGCAA-1_2_1	5.82645	14.1001	POD
AAAGTCCAGTCGGGAT-1_2_1_1	0.912241	1.33749	PT
AAAGTCCAGTCTCGTA-1_2_1	0.61527	14.612	LOH
AAAGTCCAGTGGAAAG-1_2	-11.2611	6.44309	LOH
AAAGTCCCAAATTGCC-1_2_1_1	3.04361	0.176042	PT
AAAGTCCCAACATACC-1_1_1_1	8.97026	-0.342199	PT
AAAGTCCCAAGAGTTA-1_2_1_1	5.77647	-5.02125	PT
AAAGTCCCAAGGTACG-1_1_1_1	6.18731	-6.01708	PT
AAAGTCCCAATGGGTG-1_2_1	-9.1523	7.90658	CD
AAAGTCCCACAGTGAG-1_1	9.30676	3.30108	PT
AAAGTCCCACTAGGTT-1_2_1_1	-3.91658	5.17312	PT
AAAGTCCCACTATGTG-1_1_1	4.77775	-6.61166	PT
AAAGTCCCAGACATCT-1_1	-2.84034	0.251731	CD
AAAGTCCCAGCCCACA-1_2_1	5.79537	-13.7774	PT
AAAGTCCCAGGGAGAG-1_2_1_1	5.69784	-4.19795	PT
AAAGTCCCATATGAAG-1_2_1_1	5.47987	13.4386	POD
AAAGTCCCATCTATCT-1_2_1_1	3.72558	2.04748	PT
AAAGTCCCATCTTAGG-1_1_1_1	5.97913	0.669934	PT
AAAGTCCCATGGAGAC-1_2_1_1	4.61597	-12.6565	PT
AAAGTCCGTAAGATCA-1_1	4.50208	-6.3184	PT
AAAGTCCGTACCAGAG-1_1	-4.94809	-8.45887	EC
AAAGTCCGTAGACACG-1_2	-4.82729	9.63809	DCT
AAAGTCCGTAGACAGC-1_2_1_1	0.408415	4.1904	PT
AAAGTCCGTCGAAACG-1_2_1	8.53927	-1.80233	PT
AAAGTCCGTCGAAGCA-1_2_1	1.53286	1.93843	PT
AAAGTCCGTCGCTTAA-1_2	-4.05206	4.81051	CD
AAAGTCCGTCTTAGTG-1_1_1_1	-6.62129	5.78388	CD
AAAGTCCGTGATGTAA-1_2	-4.84198	10.4177	DCT
AAAGTCCGTGCGTTTA-1_1_1_1	-9.16591	-9.06875	EC
AAAGTCCGTTAATGAG-1_2_1_1	-0.918785	-5.00539	PT
AAAGTCCGTTCAAAGA-1_1_1_1	-8.47721	3.4713	CD
AAAGTCCGTTGAAGTA-1_2	-5.95668	5.84784	CD
AAAGTCCTCAAGCCGC-1_2	-9.99131	8.08386	CD
AAAGTCCTCAATCAGC-1_2	1.11889	3.603	PT
AAAGTCCTCACACGAT-1_1_1_1	-8.7749	7.8655	CD
AAAGTCCTCACCTACC-1_2_1	8.81502	-2.35925	PT
AAAGTCCTCAGGAGAC-1_1_1_1	-2.42484	-2.2973	PT
AAAGTCCTCATCCCGT-1_1_1	-2.30765	15.4937	LOH
AAAGTCCTCCCGTTGT-1_2_1_1	-9.88401	-0.493366	vSMC_MC
AAAGTCCTCCGCTAGG-1_1_1_1	8.54968	-2.08108	PT
AAAGTCCTCCTCGCAT-1_1	-12.7456	-4.95221	EC
AAAGTCCTCCTTATCA-1_2_1_1	6.95284	1.66005	PT
AAAGTCCTCGACGAGA-1_2_1	-6.45151	5.4796	CD
AAAGTCCTCGATTGGT-1_2_1_1	0.667894	2.29931	PT
AAAGTCCTCGCTGTTC-1_1	-4.54552	10.2595	DCT
AAAGTCCTCGGTGTAT-1_1_1	-1.35851	15.8809	LOH
AAAGTCCTCGGTTGTA-1_1	7.229	-5.3717	PT
AAAGTCCTCGTGGGAA-1_2_1	2.24291	4.88091	PT
AAAGTCCTCTAAGCCA-1_1_1	-3.07978	0.460603	CD
AAAGTCCTCTACGGGC-1_2	-7.36082	-2.05526	vSMC_MC
AAAGTCCTCTCGTCAC-1_2_1	0.0902452	2.57499	PT
AAAGTCCTCTGTAACG-1_2_1	3.23752	2.88568	PT
AAAGTGAAGAATTGTG-1_1_1_1	-4.62357	1.21577	CD
AAAGTGAAGAGCCGTA-1_2_1	-7.96992	-9.36528	EC
AAAGTGAAGAGCTGAC-1_2_1	-10.0712	-9.53892	EC
AAAGTGAAGAGTCACG-1_1	-8.03463	-10.0179	EC
AAAGTGAAGATGTTAG-1_2	8.39745	4.91787	PT
AAAGTGAAGCACAAAT-1_2_1_1	1.33875	4.73729	PT
AAAGTGAAGCTAAACA-1_1	8.49284	1.36665	PT
AAAGTGAAGCTAATCC-1_1	8.57262	-2.55125	PT
AAAGTGAAGCTCGAAG-1_2_1	-7.98247	-8.17499	EC
AAAGTGAAGGAGAATG-1_2_1	-3.15933	6.5974	DCT
AAAGTGAAGGCGTCCT-1_2_1_1	5.06566	-14.1058	PT
AAAGTGAAGGCTGGAT-1_1_1	4.46291	-12.7005	PT
AAAGTGAAGGTAGGCT-1_1_1	5.16455	13.4518	POD
AAAGTGAAGTCTTCCC-1_2	-4.4603	1.2932	CD
AAAGTGAAGTTGTACC-1_2	-9.71	-8.72003	EC
AAAGTGACAACGGGTA-1_1_1_1	8.89263	-1.46906	PT
AAAGTGACAACTCCCT-1_2_1	0.178314	-0.341109	PT
AAAGTGACAAGAGTTA-1_2_1_1	1.53283	-1.52733	PT
AAAGTGACAAGTGATA-1_2	3.22552	2.80806	PT
AAAGTGACACAAGTTC-1_1	8.82027	-0.4237	PT
AAAGTGACACACGCCA-1_2_1	1.56985	0.859261	PT
AAAGTGACACAGAGCA-1_1	7.32055	-4.95688	PT
AAAGTGACACATAACC-1_1_1	8.62789	3.00385	PT
AAAGTGACACCGGTCA-1_2_1	1.30638	1.21013	PT
AAAGTGACACCGTCTT-1_2_1	1.90192	2.77136	PT
AAAGTGACACGCGGTT-1_2_1	-5.75079	5.04264	CD
AAAGTGACACGCGTGT-1_1_1	-4.74569	10.4776	DCT
AAAGTGACACTCTCGT-1_2_1	-7.53261	-3.76217	vSMC_MC
AAAGTGACACTTGAAC-1_1_1	-8.30735	-8.58912	EC
AAAGTGACAGCAGGAT-1_1_1_1	-4.33703	6.78977	PT
AAAGTGACAGCTTTGA-1_1_1	5.66609	14.1813	POD
AAAGTGACAGTCCGTG-1_2_1	1.23673	1.10536	PT
AAAGTGACAGTCTACA-1_1	-0.240202	15.4284	LOH
AAAGTGACATACCATG-1_1_1_1	4.89059	-5.72427	PT
AAAGTGACATCCGCGA-1_1_1	-9.39931	-8.4718	EC
AAAGTGACATCGCTAA-1_2	2.94671	1.27157	PT
AAAGTGACATCGTGCG-1_1	-2.63318	15.2589	LOH
AAAGTGACATCTATCT-1_2_1	0.726017	1.34421	PT
AAAGTGACATCTCCCA-1_1	-4.077	-8.19806	EC
AAAGTGACATGTGCTA-1_2_1	-6.4569	5.76901	CD
AAAGTGACATTGGGAG-1_1_1_1	4.5359	1.3764	PT
AAAGTGAGTAAGCGGT-1_2	4.45961	-12.8309	PT
AAAGTGAGTAATTAGG-1_2_1	-13.1869	5.54318	LOH
AAAGTGAGTAGAGACC-1_1_1_1	3.32748	1.46693	PT
AAAGTGAGTAGGGAGG-1_2	-4.65113	10.3184	DCT
AAAGTGAGTCCCGCAA-1_2_1	7.7436	-0.0826694	PT
AAAGTGAGTCGAGTTT-1_2	-9.77646	8.2449	CD
AAAGTGAGTCTATGAC-1_1	-5.14336	-1.17641	LEUK
AAAGTGAGTGTATTGC-1_1_1_1	-1.2881	15.3049	LOH
AAAGTGAGTTAGGACG-1_1_1_1	-12.4684	-5.23975	EC
AAAGTGAGTTCTGAGT-1_2	0.618335	15.0393	LOH
AAAGTGAGTTTGGGTT-1_1_1_1	5.02593	1.75373	PT
AAAGTGATCATTTCCA-1_2_1	0.127366	-0.690541	PT
AAAGTGATCCAGTACA-1_2	5.34468	-13.6506	PT
AAAGTGATCCGAAGGA-1_2_1	4.9256	-4.075	PT
AAAGTGATCCGGCTTT-1_2	-8.46354	7.46399	CD
AAAGTGATCCGTGGCA-1_2_1_1	-5.83078	-1.72033	LEUK
AAAGTGATCCGTGTAA-1_1_1	6.43671	-2.39313	PT
AAAGTGATCCTACCAC-1_1_1_1	-8.47037	-9.3571	EC
AAAGTGATCCTGCCAT-1_2	8.16449	-4.95086	PT
AAAGTGATCCTTGAAG-1_1_1	-8.87533	-8.75617	EC
AAAGTGATCGCCTTTG-1_1_1_1	-4.01202	5.18947	CD
AAAGTGATCGGTAAGG-1_2_1_1	-10.2656	-1.2516	vSMC_MC
AAAGTGATCGTTCTCG-1_1_1	-5.02613	-2.38725	LEUK
AAAGTGATCTACCCAC-1_2_1	-11.9665	-6.30841	EC
AAAGTGATCTACGCAA-1_1_1	-10.4439	-8.06544	EC
AAAGTGATCTAGACCA-1_2_1	8.68514	-0.615742	PT
AAAGTGATCTTTCAGT-1_1_1	-10.2526	-8.20469	EC
AAATGGAAGAATTGCA-1_2	-4.75213	10.0524	DCT
AAATGGAAGAGAGGTA-1_2	7.5194	-3.15157	PT
AAATGGAAGAGCTGAC-1_1_1_1	-2.20425	15.779	LOH
AAATGGAAGAGTAACT-1_2	-4.65772	-1.70106	LEUK
AAATGGAAGATGTAGT-1_1	3.9775	0.0312994	PT
AAATGGAAGCACCGAA-1_2_1_1	-10.2673	-0.73431	vSMC_MC
AAATGGAAGCAGTCTT-1_2	-2.39778	15.4766	LOH
AAATGGAAGCCTAACT-1_1_1	0.326934	2.68017	PT
AAATGGAAGCGATGCA-1_1_1	8.08762	-2.55691	PT
AAATGGAAGCGCCGTT-1_2_1_1	4.37958	-7.26494	PT
AAATGGAAGCGGGTAT-1_1_1_1	5.45386	0.118896	PT
AAATGGAAGCGTTAGG-1_2	-5.9816	-8.3226	EC
AAATGGAAGCTCACTA-1_1	-10.0117	-1.66062	vSMC_MC
AAATGGAAGCTCCCTT-1_2_1	7.23824	4.17977	PT
AAATGGAAGGGCCTCT-1_2_1	1.54776	-0.926602	PT
AAATGGAAGGTAAGGA-1_1_1	6.86922	5.38111	PT
AAATGGAAGGTTTGAA-1_2	-8.81529	-9.12907	EC
AAATGGAAGTAGGTTA-1_1	5.31792	1.44056	PT
AAATGGAAGTATCTGC-1_1	6.57207	-5.411	PT
AAATGGAAGTCGAAAT-1_2_1	-4.81714	-8.44622	EC
AAATGGAAGTCTAACC-1_2_1	1.1745	2.20156	PT
AAATGGAAGTTATGGA-1_2	-7.45505	-1.99094	vSMC_MC
AAATGGAAGTTATGGA-1_2_1	1.22651	1.86486	PT
AAATGGACAAAGCACG-1_2_1	0.454386	-1.22961	PT
AAATGGACAAATGAAC-1_1	-8.46535	-10.3174	EC
AAATGGACAACAGCTT-1_2	-1.48777	15.6693	LOH
AAATGGACAACTGCCG-1_2_1	-9.34143	-9.47529	EC
AAATGGACAACTGTGT-1_2	5.78303	-13.7234	PT
AAATGGACAAGCCCAC-1_1	-1.34918	16.0475	LOH
AAATGGACACAAAGTA-1_2	4.95026	-5.97127	PT
AAATGGACACATATGC-1_2_1	0.594118	3.40884	PT
AAATGGACACGTGTGC-1_1_1_1	3.87203	0.282261	PT
AAATGGACACTCCTGT-1_2_1_1	6.69422	4.00027	PT
AAATGGACACTGGATT-1_1_1_1	0.197631	15.2453	LOH
AAATGGACAGACGATG-1_2_1	-4.569	10.448	DCT
AAATGGACAGCTATTG-1_2_1	-12.7831	5.53911	LOH
AAATGGACAGGTACGA-1_2_1_1	-4.81433	5.01272	PT
AAATGGACATAATGCC-1_2_1_1	5.33922	-13.1237	PT
AAATGGACATCCCACT-1_1	9.30328	3.2006	PT
AAATGGACATCCGAGC-1_1_1_1	1.44767	1.26967	PT
AAATGGACATGATCTG-1_1	8.37559	-2.27246	PT
AAATGGACATGGAATA-1_1	-9.33322	8.17191	CD
AAATGGACATGGTACT-1_1	-1.03918	15.1905	LOH
AAATGGACATGTGCCG-1_2	4.21347	-12.8828	PT
AAATGGACATTGAGGG-1_2_1	5.85385	-6.10818	PT
AAATGGAGTAACATGA-1_2_1_1	3.46758	-10.9656	PT
AAATGGAGTAGCCAGA-1_2_1_1	6.85262	-3.24827	PT
AAATGGAGTATCTCTT-1_2_1_1	-4.52223	10.1579	DCT
AAATGGAGTCCCACGA-1_1	5.28287	13.6523	POD
AAATGGAGTCCTCAGG-1_1_1_1	-3.05973	14.7224	LOH
AAATGGAGTCTAATCG-1_1	-5.27617	-3.80263	vSMC_MC
AAATGGAGTCTACGTA-1_2_1	8.17073	6.27564	PT
AAATGGAGTCTATGAC-1_1	7.9528	3.62599	PT
AAATGGAGTGAGGCAT-1_2	5.95342	3.81997	PT
AAATGGAGTGGATACG-1_1	-6.72676	-8.44378	EC
AAATGGAGTGGCAGAT-1_1	-4.91015	-3.48639	PT
AAATGGAGTGGCTGCT-1_1	-10.0823	-1.60614	vSMC_MC
AAATGGAGTGGGTTGA-1_1	6.18958	-6.39643	PT
AAATGGAGTGTCTTAG-1_1_1_1	3.21881	-6.96534	PT
AAATGGAGTGTGTACT-1_1_1_1	7.25789	-5.29754	PT
AAATGGAGTTATTCCT-1_1_1_1	8.63244	3.158	PT
AAATGGAGTTCAATCG-1_1_1	4.63862	-13.9384	PT
AAATGGAGTTGCATAC-1_2_1_1	7.71632	-4.78699	PT
AAATGGAGTTGGGAAC-1_2_1_1	5.64433	-12.9978	PT
AAATGGAGTTTCCCAC-1_2_1_1	-8.58904	7.59292	CD
AAATGGAGTTTCTATC-1_2_1	-2.60642	-2.67756	PT
AAATGGATCAAGATAG-1_1	-5.10681	-1.20651	LEUK
AAATGGATCACCTCGT-1_1_1_1	4.15071	-11.1963	PT
AAATGGATCACGGTCG-1_2	-9.30951	-9.52354	EC
AAATGGATCATCGCCT-1_2_1_1	4.02893	0.815872	PT
AAATGGATCATTGCGA-1_1	4.26562	-13.6178	PT
AAATGGATCATTTGCT-1_2	8.42515	-3.90365	PT
AAATGGATCCACAGCG-1_1	1.76707	3.6507	PT
AAATGGATCCCAAGTA-1_1_1_1	-3.70832	5.27624	CD
AAATGGATCCGCCTAT-1_2_1	-11.643	-7.52114	EC
AAATGGATCCGTAGGC-1_1	-9.79891	0.265712	vSMC_MC
AAATGGATCCTCGATC-1_1_1_1	-0.979751	15.6738	LOH
AAATGGATCCTTCGAC-1_1_1_1	-1.92027	-2.43493	PT
AAATGGATCGCACGGT-1_2_1_1	5.28092	-13.5875	PT
AAATGGATCGCAGATT-1_1	5.67298	-6.66737	PT
AAATGGATCGCAGTGC-1_1_1_1	4.02523	0.774903	PT
AAATGGATCGCCAATA-1_1_1	-10.0003	-7.9302	EC
AAATGGATCGCGATCG-1_2_1	5.664	-6.50765	PT
AAATGGATCGGCAGTC-1_2_1	2.88044	3.3496	PT
AAATGGATCGGCTGTG-1_2_1	-2.24478	-3.98842	PT
AAATGGATCTCAGGCG-1_2	0.428764	15.0186	LOH
AAATGGATCTCGTGGG-1_2_1_1	-6.95615	-9.14124	EC
AAATGGATCTTGAGCA-1_2	-7.56598	-3.6423	vSMC_MC
AACAAAGAGAAGTATC-1_2_1	0.233703	1.36687	PT
AACAAAGAGAATCGCG-1_1_1	-8.55372	-9.72757	EC
AACAAAGAGACAACTA-1_1	8.72546	2.78134	PT
AACAAAGAGACCAACG-1_2_1_1	1.04492	3.11061	PT
AACAAAGAGAGCAGAA-1_2_1	2.19373	2.8046	PT
AACAAAGAGAGGTCGT-1_1	5.03836	-5.16715	PT
AACAAAGAGATGACAT-1_1_1_1	-0.88869	15.3361	LOH
AACAAAGAGCAACCAG-1_1_1_1	5.42185	-13.7367	PT
AACAAAGAGCAATAGT-1_1	3.34123	-9.38564	PT
AACAAAGAGCATTTCG-1_2_1	1.18158	1.51721	PT
AACAAAGAGCCTGGAA-1_2_1_1	5.77358	-13.6813	PT
AACAAAGAGCGAGTCA-1_2_1	-5.04376	-2.15903	LEUK
AACAAAGAGCTCGTGC-1_2	-6.57331	-1.97602	LEUK
AACAAAGAGGAGCTGT-1_2_1_1	-8.49705	7.40327	CD
AACAAAGAGGCGCTTC-1_1_1	8.04721	-2.61401	PT
AACAAAGAGTAGGATT-1_2_1	0.917924	1.65905	PT
AACAAAGAGTCGCCCA-1_1_1_1	-7.84013	-1.77163	vSMC_MC
AACAAAGAGTGCTAGG-1_2_1_1	-5.13348	-8.31575	EC
AACAAAGAGTGGGAAA-1_1_1_1	6.26785	-5.46822	PT
AACAAAGCAACATACC-1_1_1_1	-9.30667	-9.17354	EC
AACAAAGCAACCAACT-1_1	8.73787	3.28208	PT
AACAAAGCAACTGCTA-1_1	8.83867	2.14139	PT
AACAAAGCAAGACCTT-1_1	-2.47045	15.3397	LOH
AACAAAGCAAGCCTGC-1_2	-8.62942	-3.07273	vSMC_MC
AACAAAGCAATAACGA-1_2_1	1.58351	1.74692	PT
AACAAAGCAATAGTCC-1_2_1_1	1.59026	1.7196	PT
AACAAAGCACCGAATT-1_2	4.60944	-11.6702	PT
AACAAAGCACTACGGC-1_2_1_1	3.59855	-11.6962	PT
AACAAAGCAGCCGTTG-1_1_1	8.47158	-2.91103	PT
AACAAAGCAGCGACAA-1_2_1	0.844095	-1.49546	PT
AACAAAGCAGTAGAGC-1_1_1_1	-10.1281	-8.151	EC
AACAAAGCAGTTTCAG-1_2	8.53621	-2.57865	PT
AACAAAGGTAATCAAG-1_1_1_1	9.03794	4.65919	PT
AACAAAGGTACAGTCT-1_2_1_1	-5.30094	-4.17558	vSMC_MC
AACAAAGGTACTCGTA-1_2_1_1	4.88424	-0.239934	PT
AACAAAGGTAGACAAT-1_2_1	-4.93049	-1.96685	LEUK
AACAAAGGTAGTACGG-1_1_1_1	-7.66181	-8.50743	EC
AACAAAGGTAGTCGGA-1_2_1	7.77682	4.37462	PT
AACAAAGGTCAAACGG-1_2_1	-4.85351	9.82344	DCT
AACAAAGGTCATACCA-1_1_1	-4.90455	-2.53101	LEUK
AACAAAGGTCATCCCT-1_1	-4.12003	1.1082	CD
AACAAAGGTCTGATCA-1_2_1	5.42754	-4.7987	PT
AACAAAGGTGACTCTA-1_1_1	3.13846	-9.90005	PT
AACAAAGGTGAGACGT-1_2_1	3.83338	2.21283	PT
AACAAAGGTGAGACGT-1_2_1_1	0.692454	1.10755	PT
AACAAAGGTGAGTTTC-1_2_1	1.61387	2.70238	PT
AACAAAGGTGATATAG-1_1_1_1	7.66063	-1.50949	PT
AACAAAGGTGCTCTCT-1_2_1_1	-8.16382	-9.50147	EC
AACAAAGGTGGCGTAA-1_1_1_1	-3.9343	10.1566	DCT
AACAAAGGTGGTACAG-1_2	8.05461	-5.05409	PT
AACAAAGGTTCGGTCG-1_2_1	3.79478	-10.7955	PT
AACAAAGGTTTGCAGT-1_2_1	7.78136	-3.41255	PT
AACAAAGTCAAAGGAT-1_2_1	6.90676	3.93518	PT
AACAAAGTCACCACAA-1_1_1	-9.24848	8.03838	CD
AACAAAGTCACCGACG-1_1_1_1	5.01306	-6.24788	PT
AACAAAGTCATCGCCT-1_1	8.37893	-2.44544	PT
AACAAAGTCATGTCTT-1_1	0.0260744	15.7174	LOH
AACAAAGTCATTGCCC-1_2_1_1	1.35205	4.26222	PT
AACAAAGTCCATTTCA-1_1_1_1	-12.8679	5.96167	LOH
AACAAAGTCCCAAGTA-1_1_1	-4.20358	1.34023	CD
AACAAAGTCCCGAACG-1_1_1_1	-2.54669	-3.24602	PT
AACAAAGTCGGCATAT-1_1	8.92671	3.97686	PT
AACAAAGTCGGCGATC-1_1	6.3824	4.08777	PT
AACAAAGTCGTCGGGT-1_2_1_1	4.25623	-13.6845	PT
AACAAAGTCGTGGGTC-1_2_1	6.17584	-2.49173	PT
AACAAAGTCTAGCAAC-1_2	-8.68298	-8.69075	EC
AACAAAGTCTGCGATA-1_2_1_1	0.896563	3.73275	PT
AACAAAGTCTTCTCAA-1_1_1_1	8.5409	-1.90184	PT
AACAAAGTCTTTGCGC-1_2_1	0.869278	1.43348	PT
AACAACCAGAAACTGT-1_2_1_1	-7.98257	6.90891	CD
AACAACCAGAACAGGA-1_1_1_1	-3.42693	5.50634	DCT
AACAACCAGAACGTGC-1_1	-6.30389	5.06059	CD
AACAACCAGAAGGCTC-1_1_1_1	-0.599332	15.4823	LOH
AACAACCAGACCATTC-1_1_1_1	-1.21236	15.7699	LOH
AACAACCAGACCTTTG-1_2_1_1	3.10305	-8.37564	PT
AACAACCAGACGGATC-1_1_1_1	7.91131	-0.779961	PT
AACAACCAGACTGAGC-1_1	5.83469	-3.42864	PT
AACAACCAGACTTCAC-1_1_1_1	-2.52147	-2.58206	PT
AACAACCAGATACCAA-1_2_1_1	-8.66529	-9.17825	EC
AACAACCAGCACGATG-1_2_1_1	-3.73296	-1.21515
AACAACCAGCACGGAT-1_1_1	-4.4558	10.126	DCT
AACAACCAGCACTCCG-1_2	2.68603	0.923895	PT
AACAACCAGCAGCACA-1_2_1_1	5.06268	2.67122	PT
AACAACCAGCAGCGAT-1_1	-5.39468	5.38685	CD
AACAACCAGCCTGTGC-1_2	2.31292	3.20624	PT
AACAACCAGCTAAGTA-1_2	4.91055	-14.2415	PT
AACAACCAGCTACAAA-1_1_1_1	-2.04754	-1.58197	PT
AACAACCAGGAGCTGT-1_1_1_1	7.72921	6.25431	PT
AACAACCAGGGTATAT-1_2_1	6.24569	-6.62016	PT
AACAACCAGTATGCAA-1_1_1_1	-1.75779	-2.99023	PT
AACAACCAGTCCCTAA-1_2_1	0.207986	-0.684262	PT
AACAACCAGTCGGGAT-1_1_1_1	-0.471888	15.2923	LOH
AACAACCAGTCTACCA-1_2_1	-3.31632	5.53911	CD
AACAACCAGTGAGCCA-1_1	7.44624	5.03263	PT
AACAACCAGTGAGTTA-1_1	-3.63133	9.05138	DCT
AACAACCAGTGCACTT-1_2	-12.3907	-7.41316	EC
AACAACCCAAATACGA-1_2_1	6.42802	-6.02345	PT
AACAACCCAACCGTGC-1_1_1	-1.60621	15.4105	LOH
AACAACCCAAGAATAC-1_2	2.82259	2.30949	PT
AACAACCCAAGAGATT-1_2_1_1	0.176872	14.9447	LOH
AACAACCCAAGTTTGC-1_2_1	3.78635	-7.18967	PT
AACAACCCACAGTATC-1_1_1_1	-3.53392	5.27182	DCT
AACAACCCACCGGAAA-1_1_1	8.17385	1.90838	PT
AACAACCCACTCCGAG-1_1_1_1	5.62956	-13.5638	PT
AACAACCCAGAGTAAT-1_2_1_1	3.70694	-11.3505	PT
AACAACCCAGCGGTCT-1_1_1	-3.28965	0.529359	CD
AACAACCCAGGCATGA-1_1	9.12463	2.4393	PT
AACAACCCAGGTACGA-1_1	0.429143	1.43907	PT
AACAACCCAGTATTCG-1_2_1	8.5449	-4.4356	PT
AACAACCCATATAGCC-1_2_1_1	4.60262	2.03218	PT
AACAACCCATCGATCA-1_2	5.92563	13.7133	POD
AACAACCCATCTAACG-1_2	5.36911	-13.3771	PT
AACAACCCATCTCGTC-1_1_1	-7.08865	-9.36594	EC
AACAACCCATTGAGGG-1_2_1_1	4.83915	2.89443	PT
AACAACCGTAACTAAG-1_2_1	2.81719	3.78635	PT
AACAACCGTACCCGCA-1_1	8.48031	-0.956695	PT
AACAACCGTATCGCGC-1_1	2.63496	1.39015	PT
AACAACCGTATGGTTC-1_1_1_1	-12.2304	-6.26913	EC
AACAACCGTATGGTTC-1_2_1_1	4.40769	1.04551	PT
AACAACCGTCAAAGAT-1_1	8.57326	5.75575	PT
AACAACCGTCAAAGTA-1_1_1	5.94261	13.7725	POD
AACAACCGTCAAGTTC-1_1_1	-3.19126	0.563134	CD
AACAACCGTCACAGAG-1_1	8.28056	5.81747	PT
AACAACCGTCATCCGG-1_2_1_1	-8.17966	-9.89335	EC
AACAACCGTCGAACGA-1_1_1_1	-1.79949	-2.1165	PT
AACAACCGTCGTATTG-1_2	-9.90861	-0.245108	vSMC_MC
AACAACCGTCTTCATT-1_1_1	-7.34904	-2.78258	vSMC_MC
AACAACCGTGAGACGT-1_2_1	-8.00257	-3.37104	vSMC_MC
AACAACCGTGCCTATA-1_2_1_1	4.67389	0.608885	PT
AACAACCGTGCTGTCG-1_2_1	-9.59395	0.126045	vSMC_MC
AACAACCGTTATCTTC-1_2_1	0.735153	2.08064	PT
AACAACCGTTCAGCTA-1_2_1_1	6.04112	1.11104	PT
AACAACCTCACAGAGG-1_2_1_1	1.49292	4.63108	PT
AACAACCTCAGAGCGA-1_1_1_1	7.46122	0.478268	PT
AACAACCTCAGCGCAC-1_2_1	0.248142	-0.47761	PT
AACAACCTCATCACTT-1_2_1_1	5.73173	-3.74375	PT
AACAACCTCATCGCCT-1_1_1_1	-2.40994	-2.4565	PT
AACAACCTCCAACTGA-1_1	-8.54701	3.38572	CD
AACAACCTCCAATCCC-1_1	7.21669	6.11337	PT
AACAACCTCCACGGGT-1_2_1_1	-2.72514	-1.90199	PT
AACAACCTCCAGTGCG-1_1_1_1	-7.30819	-9.21039	EC
AACAACCTCCCAGTGG-1_2_1	1.75645	4.18212	PT
AACAACCTCCCTATTA-1_1_1_1	5.44265	-13.4499	PT
AACAACCTCCCTTGTG-1_2_1_1	-9.99199	-0.818298	vSMC_MC
AACAACCTCCGAGAAG-1_1_1	-6.76079	5.77257	CD
AACAACCTCCGTGTCT-1_2	4.56836	-11.8224	PT
AACAACCTCCTACCAC-1_1_1_1	-2.83241	-2.78249	PT
AACAACCTCCTCAGAA-1_1_1	-3.93654	10.4891	DCT
AACAACCTCCTGGGAC-1_1_1	-10.1204	-2.13683	vSMC_MC
AACAACCTCGAAGTGG-1_1	-9.35355	-8.13311	EC
AACAACCTCGAATGCT-1_1	0.561996	15.1808	LOH
AACAACCTCTACAGGT-1_1_1	-7.98701	6.72293	CD
AACAACCTCTCACTCG-1_2_1	2.10349	2.12885	PT
AACAACCTCTCAGAAC-1_1_1_1	6.42318	-5.69243	PT
AACAACCTCTCCGAGG-1_1	4.30616	0.773978	PT
AACAACCTCTCGAACA-1_2	0.8588	2.12544	PT
AACAACCTCTCGGCTT-1_1_1	-8.61374	-8.41909	EC
AACAACCTCTCTCCGA-1_1_1_1	-12.9085	5.939	LOH
AACAACCTCTGTCAGA-1_1_1	3.97282	-12.2359	PT
AACAACCTCTTACCAT-1_1_1	3.23081	9.48771	FIB
AACAACCTCTTCTAAC-1_2_1	-9.1118	-10.0056	EC
AACAAGAAGAACGCGT-1_2_1_1	-11.9906	-5.46273	EC
AACAAGAAGAAGCTCG-1_2_1	7.87859	-3.14867	PT
AACAAGAAGACATATG-1_1	-8.66111	7.74181	CD
AACAAGAAGAGTCCGA-1_2	0.569012	14.5652	LOH
AACAAGAAGAGTTGTA-1_1_1_1	6.31201	0.36835	PT
AACAAGAAGATCCTAC-1_1_1_1	4.93454	-2.74903	PT
AACAAGAAGATGGCAC-1_2	-3.28458	5.81897	CD
AACAAGAAGATGGCGT-1_1_1_1	4.19342	1.26163	PT
AACAAGAAGATGTAGT-1_2_1_1	5.76885	-5.31178	PT
AACAAGAAGCAAATGT-1_2_1_1	5.61163	-14.0901	PT
AACAAGAAGCAACAAT-1_2	1.569	-2.06186	PT
AACAAGAAGCAAGGAA-1_2_1	1.24438	0.64878	PT
AACAAGAAGCAGCGAT-1_2_1_1	-7.4703	-9.40665	EC
AACAAGAAGCTTCATG-1_1_1_1	-5.06111	-2.27828	LEUK
AACAAGAAGGCGTCCT-1_1	6.58052	-2.96857	PT
AACAAGAAGGTAAAGG-1_1	8.16075	-1.70881	PT
AACAAGAAGGTTCAGG-1_2	1.50955	4.55752	PT
AACAAGAAGTAGGAAG-1_2_1_1	5.19028	-5.62225	PT
AACAAGAAGTCCGCGT-1_1_1_1	-0.336975	15.3262	LOH
AACAAGAAGTTGAAAC-1_1_1_1	3.27809	8.3625	FIB
AACAAGAAGTTGCTCA-1_1	-12.3361	-7.15129	EC
AACAAGACAAGCTGTT-1_2	-3.26081	9.39187	DCT
AACAAGACAAGGTTGG-1_1_1_1	8.27331	-4.577	PT
AACAAGACAAGTCCAT-1_2_1	3.29071	1.78584	PT
AACAAGACAAGTGATA-1_1	-12.0142	-6.37895	EC
AACAAGACAAGTGGGT-1_2_1	6.09681	0.937278	PT
AACAAGACAATATCCG-1_1_1_1	-8.20352	-9.16131	EC
AACAAGACAATCGTCA-1_1_1	3.8097	8.23234	FIB
AACAAGACACACAGCC-1_2	0.778232	-0.715679	PT
AACAAGACACGTAGTT-1_2_1	7.48592	-5.61707	PT
AACAAGACACGTCATA-1_2_1	-7.55913	-9.07945	EC
AACAAGACACTACAGT-1_1_1_1	-8.30931	7.21603	CD
AACAAGACACTACCGG-1_1_1_1	6.49689	0.504648	PT
AACAAGACAGCAGTGA-1_1_1	-4.7429	-4.40166	vSMC_MC
AACAAGACAGCTACCG-1_2_1	2.78749	-10.3284	PT
AACAAGACATAGGTAA-1_2_1_1	5.15395	-12.9181	PT
AACAAGACATTATGCG-1_2_1	5.91896	-6.73908	PT
AACAAGAGTAACTAAG-1_1	-8.88136	-9.03253	EC
AACAAGAGTAAGCGGT-1_2_1_1	-3.34752	8.22172	DCT
AACAAGAGTAATTAGG-1_2_1_1	7.90816	1.72252	PT
AACAAGAGTACTAAGA-1_1_1	-5.00647	-2.06079	LEUK
AACAAGAGTAGCGATG-1_2_1	1.58871	2.4223	PT
AACAAGAGTCATGCAT-1_1_1	-9.83441	-7.91142	EC
AACAAGAGTCCCTGAG-1_2_1	2.60669	4.45289	PT
AACAAGAGTCCTGTTC-1_1_1_1	5.18676	-0.920972	PT
AACAAGAGTCGGCTAC-1_2_1_1	4.46189	-11.8065	PT
AACAAGAGTCGTATGT-1_2_1	0.46633	3.23369	PT
AACAAGAGTCTACAAC-1_1	6.58272	5.15628	PT
AACAAGAGTCTGTGAT-1_2_1_1	-9.15112	3.34708	CD
AACAAGAGTGCCTACG-1_2	-8.85169	-10.1804	EC
AACAAGAGTGGACCTC-1_1_1_1	4.82227	1.94284	PT
AACAAGAGTGTTCGAT-1_1	3.02516	-9.84163	PT
AACAAGAGTTAGGAGC-1_2_1	-1.75476	14.277	LOH
AACAAGAGTTATCCAG-1_2_1	-4.74203	8.61567	DCT
AACAAGAGTTCAGGTT-1_1_1	-12.356	-6.99339	EC
AACAAGAGTTCAGTAC-1_1_1_1	-4.07611	-8.22548	EC
AACAAGAGTTCCTAAG-1_2	-9.14753	-9.26353	EC
AACAAGAGTTGTATGC-1_2	-8.44142	3.47191	CD
AACAAGAGTTTGGGTT-1_1	-0.94326	15.0034	LOH
AACAAGATCAAGAGTA-1_2_1	-10.0822	0.0654657	vSMC_MC
AACAAGATCAAGCTTG-1_2_1	1.44502	4.66263	PT
AACAAGATCACACCGG-1_1	5.52267	-5.01983	PT
AACAAGATCACTCTTA-1_1	5.21675	-13.1276	PT
AACAAGATCATGCAGT-1_1_1	4.54129	2.43461	PT
AACAAGATCCAATCTT-1_2	3.35713	-6.68916	PT
AACAAGATCCACTAGA-1_2	6.39828	0.970743	PT
AACAAGATCCAGTACA-1_1	8.31881	-1.43754	PT
AACAAGATCCTCAGGG-1_2_1_1	-4.86018	-7.68231	EC
AACAAGATCCTCATAT-1_1_1_1	6.59743	-2.91108	PT
AACAAGATCCTTCTGG-1_1_1_1	3.1786	-7.67063	PT
AACAAGATCCTTGAAG-1_1_1	0.0221028	15.3636	LOH
AACAAGATCGAACCAT-1_1_1_1	1.70688	3.13586	PT
AACAAGATCGTTAGAC-1_1_1	7.71816	6.04494	PT
AACAAGATCGTTGTAG-1_2	-2.09354	15.0214	LOH
AACAAGATCTAATTCC-1_2_1_1	5.46668	-6.51948	PT
AACAAGATCTACCTTA-1_1_1	7.6662	-5.42585	PT
AACAAGATCTAGTGAC-1_1	8.7914	5.0515	PT
AACAAGATCTCCGTGT-1_2_1_1	3.03741	-11.0986	PT
AACAAGATCTCTTAAC-1_1_1	0.382804	14.977	LOH
AACACACAGACTTCCA-1_2_1_1	-3.05791	6.65522	DCT
AACACACAGAGAACCC-1_1	-4.69919	0.901724	CD
AACACACAGAGATGCC-1_1_1_1	4.56617	-0.409652	PT
AACACACAGAGCCGTA-1_2	-13.1066	5.93232	LOH
AACACACAGAGGATCC-1_2_1	4.06018	-10.9977	PT
AACACACAGAGGCTGT-1_2	8.51618	-4.07112	PT
AACACACAGAGGTCAC-1_2_1	2.54016	3.27004	PT
AACACACAGATGCTAA-1_1	-9.77426	-2.72051	vSMC_MC
AACACACAGATGGTCG-1_1_1	4.76495	-3.06082	PT
AACACACAGATTAGAC-1_2_1	-11.8446	-7.38675	EC
AACACACAGATTGATG-1_1	-11.7712	-5.82832	EC
AACACACAGCACTAAA-1_2	6.83949	5.27069	PT
AACACACAGCCATTGT-1_2_1_1	3.1412	-10.5453	PT
AACACACAGCGATGGT-1_1_1_1	4.76799	0.620512	PT
AACACACAGCTCTGTA-1_2_1_1	-8.95498	-9.23567	EC
AACACACAGGAATGTT-1_1	8.92972	3.70496	PT
AACACACAGGCAGGGA-1_2_1_1	4.80589	-5.99566	PT
AACACACAGGCATCTT-1_2_1_1	3.29473	0.858627	PT
AACACACAGGGCTGAT-1_1	7.52262	-0.0915167	PT
AACACACAGGTGCTTT-1_2_1_1	4.03403	-6.89608	PT
AACACACAGTAATTGG-1_2_1	-5.04099	-2.0675	LEUK
AACACACAGTAGAGTT-1_1_1_1	4.87337	-12.2841	PT
AACACACAGTATCTGC-1_2_1	4.01353	-6.58029	PT
AACACACAGTTCCGTA-1_2_1	4.75976	2.66063	PT
AACACACAGTTTGTCG-1_1_1	-9.06254	8.10425	CD
AACACACCAAATAGCA-1_2_1_1	-13.2692	5.82752	LOH
AACACACCAACTCGTA-1_1_1_1	-9.72132	-9.1845	EC
AACACACCAAGCAATA-1_2_1	1.7138	1.97643	PT
AACACACCAAGCGAGT-1_2_1	-8.76204	-10.1751	EC
AACACACCAAGTGGAC-1_1	-4.04274	-8.05659	EC
AACACACCAAGTTCGT-1_1_1	7.36214	-4.33461	PT
AACACACCACCGTGGT-1_1_1	-5.14329	-0.773398	LEUK
AACACACCAGAGATGC-1_2	6.37997	-4.86244	PT
AACACACCAGCTATTG-1_1	6.93857	5.91624	PT
AACACACCAGTCAACT-1_1	4.3581	-13.9766	PT
AACACACCATCCGCGA-1_1_1_1	-10.1353	-2.29835	vSMC_MC
AACACACCATCTCAAG-1_1	-10.1113	8.14233	CD
AACACACCATGACGTT-1_2_1	-1.76129	15.7939	LOH
AACACACCATGAGGGT-1_1	7.43258	-5.16719	PT
AACACACCATTACTCT-1_2_1_1	0.926092	-1.92255	PT
AACACACGTAACAGGC-1_1_1_1	-0.955781	15.843	LOH
AACACACGTACAACGG-1_1_1	8.1745	-1.90476	PT
AACACACGTACAGCGA-1_1_1_1	8.8157	-1.98498	PT
AACACACGTACCTATG-1_1_1_1	-4.83551	-2.55312	LEUK
AACACACGTAGCTGAG-1_2_1_1	0.466477	-1.40065	PT
AACACACGTAGGCTCC-1_2_1_1	4.42881	-0.189837	PT
AACACACGTAGGTCAG-1_2_1_1	-12.1141	-5.29216	EC
AACACACGTCAGTTTG-1_1_1_1	7.23166	-4.40333	PT
AACACACGTCGACTTA-1_2_1	1.99346	2.67325	PT
AACACACGTCGTCGGT-1_2	1.34546	-2.04509	PT
AACACACGTCTACATG-1_1	-1.86012	12.626	LOH
AACACACGTCTGATAC-1_2	7.43868	5.63629	PT
AACACACGTGACGCCT-1_2_1	-3.12826	6.60017	DCT
AACACACGTGGAGGTT-1_1	8.49894	-1.64507	PT
AACACACGTTCATCGA-1_1	-4.89433	1.19818	CD
AACACACGTTGCATTG-1_2_1	-7.08515	-8.8415	EC
AACACACGTTTACGAC-1_2_1	0.545627	-1.4664	PT
AACACACGTTTCAGAC-1_1	-3.59475	10.1349	DCT
AACACACTCAAACGTC-1_1_1	-5.03828	-2.37958	LEUK
AACACACTCCAGGACC-1_2_1_1	-3.13709	0.418043	CD
AACACACTCCGTCACT-1_2_1_1	5.71239	13.8625	POD
AACACACTCCTTATCA-1_2	-1.19072	15.4618	LOH
AACACACTCCTTCACG-1_1	-1.34931	16.0188	LOH
AACACACTCGAGTACT-1_1_1_1	-8.47419	7.52011	CD
AACACACTCGCAGTGC-1_2_1	3.32375	-7.80205	PT
AACACACTCGCCTAGG-1_1_1_1	5.8033	-13.8027	PT
AACACACTCGGCCAAC-1_1_1_1	-2.34083	-3.05157	PT
AACACACTCGGCTCTT-1_1_1	-7.16255	-3.61354	vSMC_MC
AACACACTCTATCCAT-1_1	9.36208	3.14209	PT
AACACACTCTCAACGA-1_2_1	-3.65241	-1.25217
AACACACTCTCCGAGG-1_2_1_1	3.99298	-12.7192	PT
AACACACTCTCTATAC-1_1_1	-6.56627	5.9669	CD
AACACACTCTGATGGT-1_2_1	-9.00798	-9.89281	EC
AACACACTCTTCGTGC-1_2_1_1	2.65644	2.10759	PT
AACAGGGAGAAGATCT-1_1	-9.07566	-8.23249	EC
AACAGGGAGACATAAC-1_1_1_1	0.0342387	15.3864	LOH
AACAGGGAGAGCCTGA-1_1_1_1	-3.74493	5.06502	CD
AACAGGGAGAGTCAAT-1_2_1	-3.15733	6.94635	DCT
AACAGGGAGATGCTGG-1_1	3.10627	8.72061	FIB
AACAGGGAGCCGCACT-1_1_1	7.28736	4.86781	PT
AACAGGGAGCGAATGC-1_2	7.60767	-3.89063	PT
AACAGGGAGCTGGCTC-1_1_1_1	6.68893	-6.08355	PT
AACAGGGAGGGTCACA-1_1_1	-4.6616	-8.45465	EC
AACAGGGAGGGTTGCA-1_2_1_1	5.38933	13.6428	POD
AACAGGGAGGTAGCAC-1_1_1_1	-9.85991	-8.61924	EC
AACAGGGAGTACGTCT-1_1	-4.75516	9.85917	DCT
AACAGGGAGTCCCAGC-1_2_1	0.957262	3.47801	PT
AACAGGGAGTCGAAGC-1_2_1	-9.0935	-9.70972	EC
AACAGGGAGTGCTAGG-1_2	-12.911	5.6546	LOH
AACAGGGAGTGCTCAT-1_2	-10.0736	-0.0274958	vSMC_MC
AACAGGGAGTGGATTA-1_1	5.73265	-4.18654	PT
AACAGGGAGTGTGTTC-1_1	6.67213	5.37078	PT
AACAGGGAGTGTTCCA-1_1	7.12094	0.0165266	PT
AACAGGGCAAATCGGG-1_2_1	-6.52821	-1.97534	LEUK
AACAGGGCAACCGTAT-1_2	-8.30983	-9.84993	EC
AACAGGGCAAGTGCTT-1_1_1_1	8.36341	1.0896	PT
AACAGGGCAATCCTAG-1_2_1	3.16703	2.74221	PT
AACAGGGCACCTCTAC-1_1_1_1	-1.21191	-2.93806	PT
AACAGGGCACGGTAGA-1_2_1	3.73339	2.13503	PT
AACAGGGCACGTAACT-1_2_1_1	-8.55466	-9.15842	EC
AACAGGGCACGTACAT-1_2	4.90998	-5.8645	PT
AACAGGGCACTACACA-1_1_1_1	4.00003	-12.3974	PT
AACAGGGCACTACCCT-1_1_1	5.02219	-5.97735	PT
AACAGGGCAGCACAAG-1_2_1	-4.66279	10.0437	DCT
AACAGGGCAGCCGTTG-1_2_1	1.51896	1.34828	PT
AACAGGGCAGCTCTGG-1_1_1_1	-3.04371	-0.332971	CD
AACAGGGCAGGGTTGA-1_2	-3.08868	7.86321	DCT
AACAGGGCAGGTGAGT-1_1_1_1	-3.14117	0.50472	CD
AACAGGGCATCGCTAA-1_2	-10.0767	-1.66158	vSMC_MC
AACAGGGCATCTAACG-1_2_1	0.303872	-0.45207	PT
AACAGGGCATTCATCT-1_2_1_1	3.88555	1.10615	PT
AACAGGGGTAACATGA-1_1_1_1	-7.41382	-8.40654	EC
AACAGGGGTAACTAAG-1_1	-7.65128	-8.74442	EC
AACAGGGGTAAGGCTG-1_1_1	-3.94099	5.187	CD
AACAGGGGTACCGCGT-1_2_1_1	-13.2213	5.78863	LOH
AACAGGGGTACCTAGT-1_2_1_1	-4.23572	-4.57916	vSMC_MC
AACAGGGGTACGACAG-1_1_1	6.09067	4.06213	PT
AACAGGGGTACGTGTT-1_2_1_1	6.02113	-11.8186	LEUK
AACAGGGGTACTCGTA-1_2_1_1	8.74407	5.05732	PT
AACAGGGGTAGCGATG-1_1_1_1	-9.5498	-9.62448	EC
AACAGGGGTATCACGT-1_1	4.59541	-6.24488	PT
AACAGGGGTATGAAGT-1_2_1	4.00998	-10.7417	PT
AACAGGGGTCGTTTCC-1_2_1	-3.3003	0.622758	CD
AACAGGGGTCTGTGCG-1_2_1_1	6.78433	-3.56652	PT
AACAGGGGTGAATGTA-1_2_1	1.61803	-2.04083	PT
AACAGGGGTGATAGAT-1_1	4.4809	-6.74279	PT
AACAGGGGTGCTTATG-1_2	-12.5251	5.77687	LOH
AACAGGGGTTGAGTCT-1_2	-3.46177	5.87869	DCT
AACAGGGGTTGGGACA-1_1	6.66132	5.16899	PT
AACAGGGGTTTCTATC-1_2_1	-13.3225	5.565	LOH
AACAGGGGTTTGATCG-1_1_1_1	-7.26067	-8.46582	EC
AACAGGGTCAAACGAA-1_2	8.41112	-3.14464	PT
AACAGGGTCAACTGGT-1_2_1_1	-0.223167	13.8756	EC
AACAGGGTCAGAGTTC-1_1_1	-10.1043	-8.82106	EC
AACAGGGTCAGTCATG-1_2_1_1	-11.7889	-7.71003	EC
AACAGGGTCAGTGTGT-1_2	-7.7847	6.45231	CD
AACAGGGTCATAAGGA-1_2_1_1	-2.15072	-2.03537	PT
AACAGGGTCATCAGTG-1_2_1	1.188	1.81883	PT
AACAGGGTCATCTGTT-1_1_1	-1.7436	15.3446	LOH
AACAGGGTCATGCCAA-1_2_1	5.893	-5.79146	PT
AACAGGGTCATGGGAG-1_1_1	6.78301	4.98696	PT
AACAGGGTCCACCTCA-1_2	-7.27759	-9.45909	EC
AACAGGGTCCCGAACG-1_2_1_1	1.55383	1.28794	PT
AACAGGGTCCGTCACT-1_2	-12.9728	-4.68497	EC
AACAGGGTCGAGCTGC-1_2_1_1	1.43266	0.791219	PT
AACAGGGTCGATACGT-1_1_1	4.36295	-6.33944	PT
AACAGGGTCGGACAAG-1_2_1_1	-5.3705	4.75202	CD
AACAGGGTCGGCACTG-1_2_1_1	-2.92894	8.00327	DCT
AACAGGGTCGTGCGAC-1_2_1_1	5.98973	-1.66285	PT
AACAGGGTCTAAGCGT-1_2_1	5.36176	-2.12577	PT
AACAGGGTCTGACAGT-1_1	-4.12428	9.98988	DCT
AACAGGGTCTGGCCAG-1_1_1_1	8.76546	-2.62817	PT
AACAGGGTCTTGCAAG-1_2	-13.1696	5.41109	LOH
AACAGGGTCTTGGAAC-1_1	5.27957	-1.9032	PT
AACCAACAGACCATAA-1_2	-7.97863	-1.28439	vSMC_MC
AACCAACAGACCCGCT-1_2_1	7.19218	-4.23246	PT
AACCAACAGACCTCCG-1_2_1_1	-4.63036	9.80928	DCT
AACCAACAGACGCTCC-1_1_1	7.72422	-4.52048	PT
AACCAACAGATGGCAC-1_1	5.88616	-6.37394	PT
AACCAACAGATTAGTG-1_1_1_1	8.20465	2.04861	PT
AACCAACAGATTGACA-1_1_1	-8.41553	-3.49348	vSMC_MC
AACCAACAGCATCCTA-1_1_1_1	-2.58984	-1.95051	PT
AACCAACAGCCTGTGC-1_2	3.25262	-8.17778	PT
AACCAACAGCGAGTCA-1_1	-12.098	-6.14473	EC
AACCAACAGCGATGCA-1_1_1	8.54536	-3.69557	PT
AACCAACAGCGCCATC-1_1_1	-7.43648	-8.18389	EC
AACCAACAGCGCCTCA-1_2_1	1.53742	2.83333	PT
AACCAACAGCTATCTG-1_1_1_1	-1.8487	-3.35508	PT
AACCAACAGCTCTGTA-1_1_1	6.59788	-4.66763	PT
AACCAACAGCTGGAGT-1_2_1	7.4945	-4.64866	PT
AACCAACAGCTTGTGT-1_2_1_1	-9.47817	0.297396	vSMC_MC
AACCAACAGGAAAGAC-1_1_1_1	-12.8739	5.47611	LOH
AACCAACAGGCATGGT-1_1_1_1	8.14255	3.97028	PT
AACCAACAGGCTCTCG-1_1_1_1	-2.93063	14.7728	LOH
AACCAACAGTAGACAT-1_2_1_1	1.8271	0.856378	PT
AACCAACAGTAGTCAA-1_2_1	2.63836	0.992363	PT
AACCAACAGTATGAAC-1_1	-1.47446	15.8359	LOH
AACCAACAGTGCTCAT-1_1_1_1	-3.44787	8.77444	DCT
AACCAACCAAATTAGG-1_2_1	0.266357	14.9862	LOH
AACCAACCAAATTGGA-1_2_1	1.03878	1.80789	PT
AACCAACCAACAGATA-1_1_1	5.4527	13.8234	POD
AACCAACCAACCCTCT-1_2_1_1	2.30388	4.35142	PT
AACCAACCAACTCCCT-1_1	8.97388	3.82286	PT
AACCAACCAAGCGCTC-1_1_1_1	3.41459	-8.88964	PT
AACCAACCAAGGAGTC-1_1	-10.1003	-1.86198	vSMC_MC
AACCAACCACCACATA-1_1_1_1	-3.57387	5.70282	CD
AACCAACCACCCAACG-1_2	-10.0284	-8.49315	EC
AACCAACCACCGTCTT-1_2_1	-9.80607	-9.3578	EC
AACCAACCACGACGAA-1_2_1_1	6.27909	4.56543	PT
AACCAACCACGCAAAG-1_2_1	8.59291	2.28666	PT
AACCAACCACGCTTAA-1_1	7.90814	5.21783	PT
AACCAACCACTAACCA-1_1_1_1	-1.18347	15.0885	LOH
AACCAACCACTTCAGA-1_2	-7.96225	-9.73787	EC
AACCAACCAGATCCTA-1_2_1	-7.71473	-1.36886	vSMC_MC
AACCAACCAGCTCGGT-1_2_1_1	5.9453	13.4399	POD
AACCAACCAGGTGAGT-1_1	7.11862	6.14209	PT
AACCAACCAGTCTGGC-1_2_1	-11.3813	-6.7219	EC
AACCAACCATATCTGG-1_2_1_1	1.14259	3.9979	PT
AACCAACCATCGTGCG-1_2	2.41621	3.277	PT
AACCAACCATCTCCCA-1_2	8.49274	-2.41932	PT
AACCAACCATGCCGCA-1_2	-1.80447	14.5701	LOH
AACCAACCATGTTTGG-1_2	-10.5214	-1.11444	vSMC_MC
AACCAACCATTAAGCC-1_2_1_1	2.11035	2.21413	PT
AACCAACGTACTCCCT-1_2_1	-7.78472	-1.36568	vSMC_MC
AACCAACGTATCGCAT-1_2	-7.46977	-8.2385	EC
AACCAACGTATTGACC-1_2_1	-10.0995	-0.0801655	vSMC_MC
AACCAACGTCAAGCCC-1_1_1_1	-1.5053	-3.23442	PT
AACCAACGTCACGTGC-1_2_1	0.0510412	2.51159	PT
AACCAACGTCAGGTGA-1_2_1_1	4.45374	2.21546	PT
AACCAACGTCATACCA-1_2_1_1	1.75056	0.561939	PT
AACCAACGTCCACACG-1_2_1_1	5.9303	14.1419	POD
AACCAACGTCGACTGC-1_1_1_1	5.2085	0.892747	PT
AACCAACGTCGCTCGA-1_1_1_1	-3.05592	14.7588	LOH
AACCAACGTCGTACTA-1_2_1	1.62094	1.87004	PT
AACCAACGTGGGTCAA-1_1_1_1	5.24565	7.57455	FIB
AACCAACGTGTGTACT-1_1	-3.9352	0.912135	CD
AACCAACGTTATAGCC-1_1_1_1	4.87399	-6.19266	PT
AACCAACGTTGCGGCT-1_1_1_1	2.67087	0.989728	PT
AACCAACGTTGGTAGG-1_1_1_1	8.07248	-3.97037	PT
AACCAACGTTGTGGAG-1_2_1	5.09213	2.87485	PT
AACCAACGTTGTTGAC-1_1_1_1	7.91826	-0.761503	PT
AACCAACTCAAACCTG-1_2_1	-9.38911	7.96628	CD
AACCAACTCAAACTGC-1_2_1	8.89934	-0.655093	PT
AACCAACTCAAGCCCG-1_1	-3.05918	14.7626	LOH
AACCAACTCACATACG-1_2	-2.94838	0.231624	CD
AACCAACTCAGACTGT-1_1	8.88503	3.41329	PT
AACCAACTCAGATGCT-1_2_1	0.962109	2.0608	PT
AACCAACTCATTCCTA-1_1	8.66067	-1.48031	PT
AACCAACTCCACGTGG-1_2_1_1	3.42865	-1.46664	PT
AACCAACTCCATTCGC-1_2_1_1	-2.97977	-3.06683	PT
AACCAACTCCCATAAG-1_1	-9.65117	2.99323	CD
AACCAACTCCTACGGG-1_2_1	-7.91935	3.15569	CD
AACCAACTCCTCACCA-1_1_1_1	-3.03826	-3.00359	PT
AACCAACTCCTCGATC-1_2_1	-3.90222	10.549	DCT
AACCAACTCGAAGGAC-1_1	-10.1477	-1.70776	vSMC_MC
AACCAACTCGACTCCT-1_2_1	1.43457	1.98862	PT
AACCAACTCGAGCACC-1_2_1	2.98068	2.81563	PT
AACCAACTCGAGCCTG-1_1_1_1	3.65519	8.21022	FIB
AACCAACTCGCGCCAA-1_2_1	5.653	-13.6057	PT
AACCAACTCGCTTGCT-1_1	-12.2392	-7.21757	EC
AACCAACTCGGAGTGA-1_2_1_1	-5.76723	-4.34681	vSMC_MC
AACCAACTCGGTAACT-1_1	4.9542	-13.1641	PT
AACCAACTCGTAGCCG-1_2_1	5.04382	-5.64049	PT
AACCAACTCGTCAAAC-1_2_1	4.68237	2.12543	PT
AACCAACTCGTCGGGT-1_1_1	-10.4116	-0.852871	vSMC_MC
AACCAACTCGTCTCAC-1_1_1_1	-3.11552	14.57	LOH
AACCAACTCGTGTCAA-1_2_1	7.74474	5.5959	PT
AACCAACTCGTTGCCT-1_1_1	-8.35064	-9.31937	EC
AACCAACTCTAGCCAA-1_2_1_1	3.33384	1.26062	PT
AACCAACTCTCATTTG-1_2_1	1.01813	1.43053	PT
AACCAACTCTCCTGAC-1_2	-7.15966	5.63954	CD
AACCAACTCTCGTGGG-1_1_1	-0.142666	15.6989	LOH
AACCAACTCTGCTTAT-1_2_1_1	7.68995	-2.16998	PT
AACCAACTCTGGCCTT-1_1_1_1	-4.93085	-4.24014	vSMC_MC
AACCAACTCTGTAACG-1_1_1	9.06221	2.27328	PT
AACCAACTCTGTCAGA-1_2	-8.40642	-9.60214	EC
AACCAACTCTTAGGAC-1_2_1_1	-1.58531	-2.77935	PT
AACCACAAGACATCCT-1_1_1_1	-10.4118	-8.17361	EC
AACCACAAGATAGTGT-1_2	3.82682	-8.2029	PT
AACCACAAGATGTAGT-1_1_1	6.55582	-3.79234	PT
AACCACAAGATTGTGA-1_1_1	-4.28261	-8.26725	EC
AACCACAAGCATTGTC-1_2_1	-12.9612	5.85332	LOH
AACCACAAGCCAAGCA-1_1	8.14922	5.74252	PT
AACCACAAGCCGCACT-1_2	-9.18906	3.33524	CD
AACCACAAGCCGGAAT-1_2_1_1	5.60405	-6.21911	PT
AACCACAAGCGTCAAG-1_2	6.90537	-3.30658	PT
AACCACAAGCTAGAAT-1_1_1_1	-13.1008	5.76824	LOH
AACCACAAGGACGGAG-1_1_1	0.0452483	15.3175	LOH
AACCACAAGGATATAC-1_1_1_1	8.5268	-1.48455	PT
AACCACAAGGGACACT-1_2_1_1	8.45965	-1.85152	PT
AACCACAAGGGTCACA-1_1_1_1	-0.957523	-3.22693	PT
AACCACAAGGTCTTTG-1_1	-8.17901	-3.58637	vSMC_MC
AACCACAAGGTGATAT-1_1_1	7.11169	5.55738	PT
AACCACAAGGTGGTTG-1_1_1_1	-5.30839	-0.898825	LEUK
AACCACAAGGTGTGAC-1_1	-9.73323	8.34299	CD
AACCACAAGTAGGGTC-1_2_1	-8.30986	-8.51042	EC
AACCACAAGTCATGGG-1_2_1_1	-9.27824	-9.69352	EC
AACCACAAGTCCGCCA-1_1_1	-9.35701	-2.61497	vSMC_MC
AACCACAAGTCGCTAT-1_2	3.37965	8.65735	FIB
AACCACAAGTGATTCC-1_1_1_1	-0.415339	15.5528	LOH
AACCACAAGTTAGTGA-1_1	-10.2419	-1.19132	vSMC_MC
AACCACACAAATGGCG-1_2_1	-8.5089	-9.70554	EC
AACCACACACAAACGG-1_2_1_1	-10.0214	-1.21902	vSMC_MC
AACCACACACAGTGTT-1_1	7.72287	-4.71181	PT
AACCACACACATTCGA-1_1	5.83801	-6.43877	PT
AACCACACACTCCTTG-1_1	6.16351	-7.07959	PT
AACCACACACTGTTCC-1_2_1_1	4.13565	-6.80039	PT
AACCACACAGAACGCA-1_1_1	-6.98667	-8.2996	EC
AACCACACAGCAGTTT-1_2_1	-7.2779	-9.21377	EC
AACCACACAGGACATG-1_1	-11.7329	-7.48185	EC
AACCACACAGGATCTT-1_2	6.12079	-5.86245	PT
AACCACACAGTGTATC-1_1	4.86721	13.2847	POD
AACCACACATAGACTC-1_1	-3.11016	8.66646	DCT
AACCACACATGACTGT-1_2_1	2.23798	4.59841	PT
AACCACACATGCGTGC-1_1	4.76212	-2.10392	PT
AACCACACATTGTACG-1_2_1_1	-5.4893	4.6241	CD
AACCACAGTAAGGTCG-1_2_1	1.63825	3.71661	PT
AACCACAGTACAAAGT-1_2_1_1	9.10557	2.50114	PT
AACCACAGTACCAGAG-1_2	-0.359949	15.0212	LOH
AACCACAGTAGACGTG-1_1_1_1	-3.8921	9.38076	DCT
AACCACAGTAGATGTA-1_1_1_1	-8.42577	-8.49726	EC
AACCACAGTATACGGG-1_2_1	7.62177	-4.14678	PT
AACCACAGTATGTGTC-1_1_1	8.62075	4.5407	PT
AACCACAGTCAGCTTA-1_1_1	6.4332	-6.10131	PT
AACCACAGTCCACTCT-1_2_1_1	5.95108	-1.72021	PT
AACCACAGTCGCCACA-1_1	3.27342	-8.72137	PT
AACCACAGTCTCGGGT-1_1	8.09053	-0.636791	PT
AACCACAGTGAACTAA-1_2_1_1	3.73316	1.07694	PT
AACCACAGTGAATAAC-1_1	-11.5826	-7.45338	EC
AACCACAGTGACTGAG-1_1_1	-10.0583	-2.31553	vSMC_MC
AACCACAGTGCGTCGT-1_2_1_1	-3.76366	5.13692	CD
AACCACAGTGGTTTGT-1_2_1_1	-7.90732	-3.63028	vSMC_MC
AACCACAGTGTCATTG-1_2	-4.68233	-8.02164	EC
AACCACAGTTCAAGTC-1_2_1	6.26863	-0.366806	PT
AACCACAGTTCAATCG-1_1	-9.64404	-9.58937	EC
AACCACAGTTGAGTCT-1_1_1_1	-8.51104	-8.30322	EC
AACCACAGTTGTAAAG-1_1_1_1	-2.21654	-2.2916	PT
AACCACAGTTGTATGC-1_2_1	4.8573	-6.51974	PT
AACCACAGTTTAAGGA-1_2_1_1	-8.77244	3.44601	CD
AACCACAGTTTATGCG-1_1_1_1	-2.21076	-3.35192	PT
AACCACATCAAACTGC-1_2_1	1.72805	1.72775	PT
AACCACATCACCATAG-1_2_1	-3.48499	4.97157	CD
AACCACATCACGGGCT-1_2_1_1	-0.918514	-3.03904	PT
AACCACATCAGTGTCA-1_1	7.24898	-0.100229	PT
AACCACATCCAAGCAT-1_2_1	-11.7083	-6.26878	EC
AACCACATCCCATAGA-1_1_1_1	7.06429	-2.31903	PT
AACCACATCCCATGGG-1_2	3.87828	-10.9345	PT
AACCACATCCCGTGTT-1_2	-8.42448	-9.68556	EC
AACCACATCGCGTAGC-1_1_1_1	-11.9386	-7.31871	EC
AACCACATCGCTCTAC-1_2_1_1	2.19284	4.49038	PT
AACCACATCGGCATAT-1_1	3.46312	-11.2361	PT
AACCACATCGGCATCG-1_2_1	4.70539	-11.7531	PT
AACCACATCGGTAGAG-1_1_1_1	2.44577	1.38551	PT
AACCACATCGTCGATA-1_1	-3.89903	8.8542	DCT
AACCACATCGTGCGAC-1_2	-4.96845	-2.47807	LEUK
AACCACATCTAGACCA-1_2	8.65592	-1.00497	PT
AACCACATCTATACTC-1_1_1_1	-7.35055	-9.33189	EC
AACCACATCTCGCTTG-1_2_1_1	1.35498	1.19049	PT
AACCACATCTTAGGAC-1_1_1	6.08345	-13.6934	PT
AACCACATCTTTCCAA-1_2_1_1	-11.5195	-7.679	EC
AACCATGAGACTACCT-1_2_1	2.63197	4.62917	PT
AACCATGAGAGTCTTC-1_1	8.11439	2.44569	PT
AACCATGAGATGCTAA-1_1	8.23926	-3.0334	PT
AACCATGAGATGGTAT-1_1_1	0.553106	1.77623	PT
AACCATGAGCACTGGA-1_2_1_1	1.18633	0.191415	PT
AACCATGAGCAGGTCA-1_2	-1.08646	14.8608	LOH
AACCATGAGCCGTAAG-1_1_1	8.27319	-0.543154	PT
AACCATGAGCGGGTAT-1_1_1	7.9401	5.20598	PT
AACCATGAGGAGGGTG-1_1	5.89043	3.26789	PT
AACCATGAGGATTTGA-1_1_1	8.41898	5.46055	LEUK
AACCATGAGGCTCAAG-1_2_1_1	0.242127	-0.0369027	PT
AACCATGAGGGACAGG-1_2_1	3.57844	1.94849	PT
AACCATGAGGTGAGCT-1_1	6.22825	4.42476	PT
AACCATGAGTCAAGCG-1_2_1_1	0.745304	3.833	PT
AACCATGAGTGTACAA-1_1	-4.68248	-2.72545	LEUK
AACCATGAGTTGAAAC-1_2_1_1	3.10611	2.33656	PT
AACCATGAGTTGGCGA-1_1	4.62738	-12.9508	PT
AACCATGCAAACTCTG-1_2	-3.53411	9.89561	DCT
AACCATGCAAAGCAAT-1_1_1_1	3.6167	-12.5211	PT
AACCATGCAACAAAGT-1_1_1_1	4.29559	-13.5682	PT
AACCATGCAACACGTT-1_1_1_1	-10.0679	8.1903	CD
AACCATGCACTTCCTG-1_2	-11.9359	-5.73161	EC
AACCATGCAGCGTTTA-1_1_1	8.60301	-0.870879	PT
AACCATGCAGCTCATA-1_1	-3.27261	0.536198	CD
AACCATGCAGGCTATT-1_2_1	3.41872	-9.17636	PT
AACCATGCAGTTAGGG-1_1	8.89626	3.3806	PT
AACCATGCAGTTGTCA-1_2_1_1	1.76826	0.811645	PT
AACCATGCATATGAAG-1_2_1	0.659383	0.704929	PT
AACCATGCATGCAGCC-1_1_1	-12.2595	-6.70492	EC
AACCATGCATGGAGAC-1_2	8.80565	0.612632	PT
AACCATGGTAAGATTG-1_2_1	6.20681	13.5635	POD
AACCATGGTACCGGCT-1_1	4.64763	-2.07702	PT
AACCATGGTAGCGAGT-1_1_1_1	6.34309	-6.38675	PT
AACCATGGTATCCCTC-1_2	2.30673	1.04897	PT
AACCATGGTATGAAGT-1_1_1_1	-12.6087	-5.27536	EC
AACCATGGTCACAGTT-1_2_1_1	3.02182	1.17049	PT
AACCATGGTCAGTCCG-1_1_1_1	3.27601	8.48843	FIB
AACCATGGTCCAGCCA-1_2	-4.90121	10.1322	DCT
AACCATGGTCGAGATG-1_2	-9.47965	-2.63925	vSMC_MC
AACCATGGTCGCATCG-1_2_1_1	0.984584	4.44353	PT
AACCATGGTCGTATGT-1_2	-0.145987	14.1716	vSMC_MC
AACCATGGTCGTCAGC-1_2_1	0.833239	3.6943	PT
AACCATGGTGACTGAG-1_2	-8.82913	-3.09034	vSMC_MC
AACCATGGTGAGTTGG-1_2	-8.09039	-1.43546	vSMC_MC
AACCATGGTGCACGCT-1_2_1_1	8.77845	1.07146	PT
AACCATGGTGCTATTG-1_1_1_1	7.4835	-5.59949	PT
AACCATGGTTAAGGAT-1_2	-7.58849	-1.73051	vSMC_MC
AACCATGGTTCAAAGA-1_2_1_1	0.432505	0.299081	PT
AACCATGGTTCAAGGG-1_2	6.01752	-13.4274	PT
AACCATGGTTGCTAGT-1_1_1	-8.94139	-8.17813	EC
AACCATGGTTTACACG-1_2	-4.79441	10.5872	DCT
AACCATGTCAAGTGGG-1_1_1_1	5.46134	-6.44886	PT
AACCATGTCACGAACT-1_1	-10.5608	-8.58959	EC
AACCATGTCACTGAAC-1_1	4.87525	-4.51509	PT
AACCATGTCAGGACGA-1_1_1	-8.82049	-2.96315	vSMC_MC
AACCATGTCATCCCGT-1_2_1_1	-9.25936	-9.4851	EC
AACCATGTCCGAGTGC-1_1	-4.32574	1.22805	CD
AACCATGTCCGTAATG-1_1_1_1	3.02857	3.39507	PT
AACCATGTCCTTACCG-1_1_1	-3.60606	5.95784	CD
AACCATGTCCTTCAGC-1_2_1	5.41792	14.2024	POD
AACCATGTCGTCGCTT-1_2_1_1	8.96163	-2.93557	PT
AACCATGTCTAGGAAA-1_2_1	6.54331	-4.82845	PT
AACCATGTCTATACGG-1_1_1_1	5.78139	-0.989391	PT
AACCATGTCTCCCAAC-1_2_1_1	5.2045	1.88526	PT
AACCATGTCTCGCTTG-1_2_1	3.88068	-5.8969	PT
AACCATGTCTGCGGGT-1_2_1	1.38233	-1.36534	PT
AACCATGTCTTGGATG-1_1_1_1	7.56913	-1.86161	PT
AACCCAAAGAAACCAT-1_2_1_1	1.28449	1.51627	PT
AACCCAAAGAACTTCC-1_2_1_1	8.62815	-2.56499	PT
AACCCAAAGATACGAT-1_1_1_1	-3.34352	6.2944	DCT
AACCCAAAGCAGTCTT-1_1	6.4416	-6.71464	PT
AACCCAAAGCCGAATG-1_2	-11.8673	-6.81283	EC
AACCCAAAGCCGGAAT-1_1_1_1	-11.0098	-7.59841	EC
AACCCAAAGCTGGTGA-1_2_1_1	-12.0581	-5.21734	EC
AACCCAAAGGAACTCG-1_1_1_1	6.28573	0.445135	PT
AACCCAAAGGACTGGT-1_1_1	7.68086	-4.9651	PT
AACCCAAAGGATACAT-1_1_1	5.46177	13.5852	POD
AACCCAAAGGGCTAAC-1_2	1.60874	-1.85357	PT
AACCCAAAGGTTACCT-1_2	-9.40629	-9.20204	EC
AACCCAAAGGTTCCAT-1_1_1_1	-3.30005	-1.82832	PT
AACCCAAAGTCCTGCG-1_1_1	-0.232599	15.726	LOH
AACCCAAAGTGAGGCT-1_1_1_1	5.98488	-0.546182	PT
AACCCAAAGTTGAAGT-1_1_1_1	0.360748	15.2346	LOH
AACCCAACAACACACT-1_2_1	6.11687	3.90483	PT
AACCCAACAAGCTACT-1_2_1	-12.7646	5.91752	LOH
AACCCAACAAGGTACG-1_1_1	-9.26489	-8.31717	EC
AACCCAACAAGTGGCA-1_1	6.17306	-6.1242	PT
AACCCAACAATCTAGC-1_1	7.77798	-3.35077	PT
AACCCAACACAGCGCT-1_1_1_1	4.17421	-6.46562	PT
AACCCAACACATACTG-1_2_1_1	3.29271	1.49316	PT
AACCCAACACATGACT-1_1_1	9.11337	2.27974	PT
AACCCAACACGACCTG-1_1_1	4.69298	-6.68601	PT
AACCCAACACGACTAT-1_2_1	-9.33432	0.375123	vSMC_MC
AACCCAACACGATTCA-1_2_1	8.78005	-2.8553	PT
AACCCAACACTACACA-1_2_1	0.564587	1.34499	PT
AACCCAACAGACGATG-1_1	8.63395	-0.903415	PT
AACCCAACAGGGAATC-1_1_1_1	-1.79136	-3.911	PT
AACCCAACAGTCTACA-1_1_1_1	-2.70581	-1.92164	PT
AACCCAACATCAGCGC-1_2_1_1	3.84411	-3.05	PT
AACCCAACATCCTTGC-1_1_1	5.62625	-13.519	PT
AACCCAACATCTAGAC-1_2_1	1.86068	4.92305	PT
AACCCAACATGATAGA-1_2_1_1	-3.56324	0.278986	CD
AACCCAACATGATCTG-1_1	-7.57768	-1.96865	vSMC_MC
AACCCAACATGCAGGA-1_1_1	-2.93015	0.264976	CD
AACCCAACATTGAGGG-1_2	6.26051	-5.80801	PT
AACCCAAGTAAGACCG-1_2	7.98955	4.39983	PT
AACCCAAGTACGTTCA-1_2_1_1	8.03746	-1.49643	PT
AACCCAAGTAGGAGGG-1_2_1	0.102037	-0.316836	PT
AACCCAAGTATGAAGT-1_2_1	-4.17657	4.7734	CD
AACCCAAGTATGACAA-1_1_1_1	-1.18749	15.3957	LOH
AACCCAAGTCACTTCC-1_2	0.00828619	15.3916	LOH
AACCCAAGTCGACTTA-1_1	6.22263	-6.53576	PT
AACCCAAGTCTACGTA-1_1	-4.80533	-8.29636	EC
AACCCAAGTGAATGAT-1_1_1_1	-3.52998	9.54538	DCT
AACCCAAGTGACGTCC-1_1	-0.477146	-3.96173	PT
AACCCAAGTGATACAA-1_1	-2.94117	7.85405	DCT
AACCCAAGTTAGCTAC-1_2	8.57346	-4.57927	PT
AACCCAAGTTAGGACG-1_2	-8.09122	-3.38203	vSMC_MC
AACCCAAGTTCGGACC-1_2	5.83681	-5.41761	PT
AACCCAAGTTGTGTAC-1_2_1	-11.9493	-6.04299	EC
AACCCAAGTTTGTTGG-1_1	-9.71715	-2.80536	vSMC_MC
AACCCAATCAACCCGG-1_2	8.82308	-1.60713	PT
AACCCAATCAGGGATG-1_1	3.72733	-10.1311	PT
AACCCAATCAGTGCGC-1_1	-4.73696	-2.55354	LEUK
AACCCAATCATGAGAA-1_1	7.78417	-4.70901	PT
AACCCAATCCACATAG-1_1_1_1	5.59148	-13.2377	PT
AACCCAATCCACTTTA-1_2_1_1	-1.86335	-3.5687	PT
AACCCAATCCGGTAGC-1_2_1_1	0.723567	2.09989	PT
AACCCAATCCTATTTG-1_2	-2.93559	7.81845	DCT
AACCCAATCCTCAGAA-1_1	8.44705	0.414249	PT
AACCCAATCCTCTAGC-1_2	8.7539	-2.48695	PT
AACCCAATCCTGGGAC-1_1_1	-1.96568	15.8536	LOH
AACCCAATCGCAGTTA-1_1_1_1	-0.515361	15.6173	LOH
AACCCAATCGGCATAT-1_1	-12.366	-5.41889	EC
AACCCAATCTACGCAA-1_1_1_1	7.7733	-5.47419	PT
AACCCAATCTATCGGA-1_2_1	1.13223	1.96255	PT
AACCCAATCTGACCCT-1_1_1_1	-8.3702	-8.31339	EC
AACCCAATCTGCTTAT-1_1_1	5.19378	-6.86322	PT
AACCCAATCTTGGATG-1_2_1_1	5.14172	1.88981	PT
AACCTGAAGAACTTCC-1_2_1	2.89161	2.10216	PT
AACCTGAAGAATCGAT-1_2	8.05751	4.05925	PT
AACCTGAAGACCAAGC-1_2_1_1	2.48014	-1.57301	PT
AACCTGAAGAGCACTG-1_1_1	5.29084	-1.62139	PT
AACCTGAAGAGCATAT-1_1_1_1	7.87031	6.2356	PT
AACCTGAAGAGGACTC-1_1_1	3.57917	8.18043	FIB
AACCTGAAGATAGTGT-1_2_1	5.46143	-12.9878	PT
AACCTGAAGATGGTAT-1_1_1_1	-2.22524	-2.69676	PT
AACCTGAAGCATGTTC-1_1_1_1	8.58168	-1.32189	PT
AACCTGAAGCCAGACA-1_2_1_1	2.69018	1.30648	PT
AACCTGAAGCGCCCAT-1_1_1_1	5.70817	13.9146	POD
AACCTGAAGCGTCTCG-1_1	-5.05002	-1.40892	LEUK
AACCTGAAGCTCCACG-1_2_1_1	5.37288	13.9538	POD
AACCTGAAGGGAGAAT-1_1_1_1	3.36336	-6.16194	PT
AACCTGAAGGTGCCTC-1_2_1	3.0491	8.80771	FIB
AACCTGAAGTAGAATC-1_2_1	4.12734	-11.2278	PT
AACCTGAAGTCATTGC-1_1_1_1	-2.37481	-3.4436	PT
AACCTGAAGTCGGCCT-1_1_1_1	-8.67032	7.72593	CD
AACCTGAAGTTCATCG-1_2	-13.2777	5.61004	LOH
AACCTGAAGTTTCAGC-1_1_1_1	7.06522	-5.21261	PT
AACCTGACAAATCGGG-1_2_1	0.819656	1.42339	PT
AACCTGACAACCGTGC-1_1_1_1	-5.08363	-8.0991	EC
AACCTGACAACTACGT-1_1	-4.7955	5.29272	CD
AACCTGACAAGAAATC-1_1_1_1	-2.78522	15.0798	LOH
AACCTGACAAGCGAGT-1_1_1_1	-2.36395	15.0209	LOH
AACCTGACAATGACCT-1_1_1	3.95833	-11.9796	PT
AACCTGACACAGCCAC-1_2_1_1	-1.71843	-2.20766	PT
AACCTGACACAGCTGC-1_2_1	-7.42793	-9.16196	EC
AACCTGACACAGTCGC-1_2_1	7.9177	-4.91195	PT
AACCTGACACATAGCT-1_2_1	-7.1397	6.0226	CD
AACCTGACACCGTACG-1_1_1_1	4.46471	-5.46971	PT
AACCTGACACTCTGCT-1_2	-2.70098	0.234411	CD
AACCTGACACTGGATT-1_1_1	6.09743	-4.30337	PT
AACCTGACACTGTCGG-1_2_1	1.1251	2.60557	PT
AACCTGACAGCACCCA-1_2_1	-13.1414	5.88258	LOH
AACCTGACAGGAGGAG-1_2	4.03439	-10.9015	PT
AACCTGACAGGTTCGC-1_1_1	-2.77417	0.288677	CD
AACCTGACATACCATG-1_2_1_1	1.32823	-1.40296	PT
AACCTGACATCAGCGC-1_1	4.21647	-6.79007	PT
AACCTGACATTGAAGA-1_1_1	3.31333	9.60328	FIB
AACCTGAGTAACTAAG-1_1_1_1	-12.44	-5.44992	EC
AACCTGAGTAATTAGG-1_1_1_1	-1.66706	-2.21216	PT
AACCTGAGTACAAACA-1_1_1_1	-5.29232	-8.02891	EC
AACCTGAGTACGACAG-1_2_1	0.535488	2.51773	PT
AACCTGAGTAGAGCTG-1_1_1_1	7.64266	-3.9506	PT
AACCTGAGTAGCACAG-1_2_1_1	-4.38207	4.70565	CD
AACCTGAGTAGGCTGA-1_2	4.90033	-12.615	PT
AACCTGAGTAGTCGGA-1_1_1_1	-1.09812	15.4883	LOH
AACCTGAGTATTGACC-1_2	-13.2207	5.4176	LOH
AACCTGAGTCACAGTT-1_1_1	-9.39268	3.25535	CD
AACCTGAGTCACCACG-1_2_1	0.412706	15.3504	LOH
AACCTGAGTCCCTGAG-1_2_1_1	4.78793	-13.6797	PT
AACCTGAGTCCTCAGG-1_1_1	3.98247	8.17628	FIB
AACCTGAGTCTCTCTG-1_2_1	5.81484	14.0808	POD
AACCTGAGTGAGGATC-1_1_1_1	-1.80285	-3.33684	PT
AACCTGAGTGCGTCGT-1_1	6.42908	3.04374	PT
AACCTGAGTGGCCACT-1_2_1	0.854285	1.84094	PT
AACCTGATCAAACCCA-1_2_1	4.294	2.34808	PT
AACCTGATCAAACGAA-1_1_1	-11.9193	-7.63526	EC
AACCTGATCAACTCTT-1_2_1_1	7.2916	-3.42027	PT
AACCTGATCAAGCCCG-1_2_1	-5.01467	-1.25792	LEUK
AACCTGATCAATCCAG-1_1_1	-9.06821	-8.54292	EC
AACCTGATCACGATAC-1_2	-8.33814	-9.49414	EC
AACCTGATCAGCCCAG-1_2	0.284598	15.4155	LOH
AACCTGATCAGCTTGA-1_1_1_1	-2.34559	-2.75052	PT
AACCTGATCAGGGTAG-1_2_1	-1.87796	12.5527	LOH
AACCTGATCATACGAC-1_2_1	4.77492	-12.1998	PT
AACCTGATCATGCATG-1_1	8.56543	1.90904	PT
AACCTGATCCAAACCA-1_1	-2.45244	15.3823	LOH
AACCTGATCCAAGCCG-1_1_1	0.757088	1.04506	PT
AACCTGATCCAAGCTA-1_2_1	-2.09545	13.2496	LOH
AACCTGATCCCAAGCG-1_2	4.34935	-13.996	PT
AACCTGATCCGGCTTT-1_2_1_1	2.32387	1.22658	PT
AACCTGATCCTACCGT-1_1_1_1	5.36177	13.6069	POD
AACCTGATCCTCAGGG-1_1_1	8.81847	3.65413	PT
AACCTGATCCTGGGTG-1_2_1	8.77689	5.15397	PT
AACCTGATCGCCAATA-1_1	7.49237	6.47698	PT
AACCTGATCGCTCTAC-1_2_1	1.24482	1.58771	PT
AACCTGATCGGCGATC-1_2	5.5424	2.88592	PT
AACCTTTAGACCAGAC-1_2_1_1	3.20569	-8.55704	PT
AACCTTTAGACCGCCT-1_1_1_1	-2.71107	-3.30061	PT
AACCTTTAGACTACGG-1_1_1_1	-0.95558	15.3531	LOH
AACCTTTAGAGCAAGA-1_2_1	4.45035	-13.7791	PT
AACCTTTAGAGTTGAT-1_1_1_1	5.6365	-3.06024	PT
AACCTTTAGATGGCGT-1_1_1_1	-7.20202	5.65685	CD
AACCTTTAGCACCCAC-1_1_1_1	7.58456	6.51032	PT
AACCTTTAGCAGGCAT-1_2	-1.06377	15.6883	LOH
AACCTTTAGCCTGAAG-1_1_1	-7.17779	-3.68015	vSMC_MC
AACCTTTAGCGAGAAA-1_2_1	3.17568	-7.83603	PT
AACCTTTAGCTCCATA-1_2_1	0.658693	2.04328	PT
AACCTTTAGGAGGGTG-1_2	-10.3186	7.92353	CD
AACCTTTAGGCTTAAA-1_2_1_1	3.29038	1.39898	PT
AACCTTTAGGTAGCAC-1_2	-10.0337	-0.759947	vSMC_MC
AACCTTTAGGTCATTC-1_2_1	5.80193	-5.36697	PT
AACCTTTAGGTCCTGC-1_1_1	6.31054	-6.29786	PT
AACCTTTAGGTGCATG-1_2	-2.95862	8.28822	DCT
AACCTTTAGGTTATAG-1_2_1	7.20066	-6.30267	PT
AACCTTTAGTAAGAGG-1_2_1	8.68519	0.191674	PT
AACCTTTAGTCGCCCA-1_2_1	2.16283	4.91236	PT
AACCTTTAGTGCACTT-1_1_1_1	5.44018	-12.8599	PT
AACCTTTAGTTGGCTT-1_1_1_1	4.24415	-0.349792	PT
AACCTTTCAAATCAGA-1_1	-9.93678	-7.92384	EC
AACCTTTCAACCAGAG-1_2	-1.89627	15.7233	LOH
AACCTTTCAAGATCCT-1_2_1	0.588681	2.19496	PT
AACCTTTCAATACAGA-1_2_1	-12.4299	5.96366	LOH
AACCTTTCAATACCTG-1_1_1_1	-2.51758	-2.15047	PT
AACCTTTCAATGTCAC-1_2_1_1	5.75203	-13.3717	PT
AACCTTTCACAATCTG-1_1	7.23775	-6.23973	PT
AACCTTTCACAATTCG-1_1_1	-8.4177	7.33383	CD
AACCTTTCACCAGTAT-1_1_1	-9.56522	-2.77924	vSMC_MC
AACCTTTCACCTCTAC-1_2_1_1	7.45605	-4.33957	PT
AACCTTTCACCTGCAG-1_2_1_1	2.75509	1.16508	PT
AACCTTTCACGTGAGA-1_2	6.19578	-6.16163	PT
AACCTTTCACTCTCGT-1_2	5.4454	13.5462	POD
AACCTTTCACTGTGTA-1_1	7.27355	-5.09448	PT
AACCTTTCAGATTTCG-1_1_1_1	-12.2805	-6.83025	EC
AACCTTTCAGCAGGAT-1_2_1_1	-8.44602	7.40638	CD
AACCTTTCAGCTGTGC-1_2	0.448011	14.7567	LOH
AACCTTTCAGGTTCCG-1_2_1_1	-8.28429	-9.52682	EC
AACCTTTCAGTGGTGA-1_1_1_1	0.454666	1.08136	PT
AACCTTTCATCAACCA-1_1_1	8.56516	1.61043	PT
AACCTTTCATCATTGG-1_1_1	-1.15801	15.5657	LOH
AACCTTTCATCGCTGG-1_2_1_1	3.53703	2.00138	PT
AACCTTTCATGGAAGC-1_2_1	7.85024	-4.16912	PT
AACCTTTCATTGAAAG-1_2	-7.89814	-9.91031	EC
AACCTTTGTACGACAG-1_2_1_1	6.36938	-6.06481	PT
AACCTTTGTAGATCCT-1_1	-9.03866	-8.60628	EC
AACCTTTGTAGCTTAC-1_1_1	4.78858	-6.77124	PT
AACCTTTGTATCACGT-1_2_1	0.715751	-0.426944	PT
AACCTTTGTATTTCGG-1_1_1	-9.16217	-9.6621	EC
AACCTTTGTCACTTAG-1_2_1_1	3.56012	-12.6222	PT
AACCTTTGTCATCCCT-1_2	1.13335	2.62032	PT
AACCTTTGTCCTACGG-1_2_1_1	1.62419	4.48908	PT
AACCTTTGTCCTGGGT-1_1_1	5.82069	-6.27126	PT
AACCTTTGTCGAGCTC-1_2	-2.96948	8.36979	DCT
AACCTTTGTCTAGGCC-1_2_1_1	6.82865	-2.37916	PT
AACCTTTGTCTTTCAT-1_2_1_1	6.04678	2.86489	PT
AACCTTTGTGGAGAAA-1_1	-0.565919	-3.96566	PT
AACCTTTGTGGAGAAA-1_1_1_1	7.90709	-5.58741	PT
AACCTTTGTGTGCCTG-1_2_1	1.62084	0.817429	PT
AACCTTTGTGTGGACA-1_1_1_1	-4.0304	1.07211	CD
AACCTTTGTTAGGGTG-1_2	-9.67212	-0.443805	vSMC_MC
AACCTTTGTTCCGCGA-1_2	-4.01454	4.87698	CD
AACCTTTGTTCTCTAT-1_2_1_1	-6.28857	-3.66029	vSMC_MC
AACCTTTGTTGTGTTG-1_2_1_1	7.8298	-3.4367	PT
AACCTTTGTTTGTTCT-1_1	-1.35484	15.779	LOH
AACCTTTTCACGTCCT-1_1_1	-11.4035	-6.61381	EC
AACCTTTTCAGCGCGT-1_2_1	-9.82856	-9.75323	EC
AACCTTTTCATCACTT-1_2_1	7.84903	-5.43957	PT
AACCTTTTCATGGATC-1_1_1_1	3.30634	-9.45464	PT
AACCTTTTCCGCTGTT-1_2_1	7.9322	-5.46582	PT
AACCTTTTCCGTATGA-1_1_1_1	-2.97485	-0.174584	CD
AACCTTTTCCTACCAC-1_2_1	1.08996	-1.70453	PT
AACCTTTTCGCAATGT-1_2_1_1	3.54334	0.752175	PT
AACCTTTTCGGAAACG-1_2_1_1	1.73704	2.46889	PT
AACCTTTTCGGCCTTT-1_2_1_1	-0.045696	2.6438	PT
AACCTTTTCGTAACCA-1_2_1_1	1.43519	3.1043	PT
AACCTTTTCGTCGCTT-1_1_1_1	4.54908	1.52786	PT
AACCTTTTCGTTACCC-1_2_1	5.00557	-12.2215	PT
AACCTTTTCTACGCAA-1_2_1	0.806782	1.94183	PT
AACCTTTTCTCAGTCC-1_2_1	5.64054	-12.8317	PT
AACCTTTTCTCCCAAC-1_1	-9.89023	-8.74052	EC
AACCTTTTCTGCACCT-1_1_1	-4.14789	1.25875	CD
AACGAAAAGACGCCCT-1_1_1_1	-12.3081	-5.71148	EC
AACGAAAAGACTTAAG-1_1_1	-9.65539	-9.91861	EC
AACGAAAAGAGATCGC-1_1_1	5.27265	-4.08807	PT
AACGAAAAGAGATTCA-1_2_1	6.38905	-6.11272	PT
AACGAAAAGAGCTGAC-1_1	4.43269	-1.93825	PT
AACGAAAAGAGGATCC-1_1	-10.0261	-9.33826	EC
AACGAAAAGATTCGCT-1_1_1	8.13653	-5.12434	PT
AACGAAAAGCCACTCG-1_2	-7.61561	-3.38172	vSMC_MC
AACGAAAAGCCATTGT-1_1_1	0.920829	1.35313	PT
AACGAAAAGCTCCACG-1_2_1_1	4.90958	-13.5278	PT
AACGAAAAGGACGGAG-1_2	6.02126	-13.2937	PT
AACGAAAAGGGTTTCT-1_2_1	0.884353	2.64069	PT
AACGAAAAGGTAAAGG-1_1_1	-4.8038	-2.58625	LEUK
AACGAAAAGTCAATCC-1_1	3.68715	-6.51781	PT
AACGAAAAGTCACGCC-1_1_1	-5.27712	-0.891961	LEUK
AACGAAAAGTCAGCCC-1_2_1	-4.92573	-4.26456	vSMC_MC
AACGAAAAGTGAGTTA-1_2	1.78755	4.47872	PT
AACGAAAAGTGCAGGT-1_2_1	1.07058	0.980211	PT
AACGAAAAGTTTCGGT-1_2	-4.96306	-2.5485	LEUK
AACGAAACAACTCGTA-1_1_1_1	6.05748	-6.27205	PT
AACGAAACAAGAGTAT-1_1_1	7.89575	-0.217081	PT
AACGAAACAAGTCCAT-1_1_1_1	-1.33274	-4.35877	PT
AACGAAACACACCTAA-1_1_1	7.69711	-0.569696	PT
AACGAAACACATGAAA-1_1	4.9342	-1.1612	PT
AACGAAACACGCTTAA-1_1_1_1	7.73297	-1.48844	PT
AACGAAACAGACACAG-1_2_1	1.30281	2.425	PT
AACGAAACAGATTAAG-1_2_1	4.19019	-6.77858	PT
AACGAAACAGCACGAA-1_2_1	9.29412	4.17811	PT
AACGAAACAGCATCTA-1_1_1_1	-2.72397	-3.37091	PT
AACGAAACAGCCATTA-1_1_1	-10.2781	-1.94833	vSMC_MC
AACGAAACAGCTGTGC-1_2_1_1	8.21632	-0.255045	PT
AACGAAACAGTTTCAG-1_1	7.69074	-4.9537	PT
AACGAAACATACTTTC-1_1_1_1	-1.63054	-3.32252	PT
AACGAAACATCCGTGG-1_2_1	1.29972	4.08332	PT
AACGAAACATGAGAAT-1_1_1	-7.82765	6.51035	CD
AACGAAACATTGCTTT-1_1	3.47805	-7.14093	PT
AACGAAACATTGTGCA-1_1_1_1	-2.81608	-1.63765	PT
AACGAAAGTACAGTAA-1_1_1	-4.00558	-8.16889	EC
AACGAAAGTAGATGTA-1_2_1	1.01777	2.2601	PT
AACGAAAGTATGTGTC-1_2_1	7.77342	-2.07858	PT
AACGAAAGTATTGAGA-1_1	3.8001	-6.81069	PT
AACGAAAGTCAGACGA-1_2_1_1	-7.55572	-3.71968	vSMC_MC
AACGAAAGTCCAACGC-1_2_1	3.48182	-10.9424	PT
AACGAAAGTCCGAAAG-1_1_1	-10.1695	-9.11036	EC
AACGAAAGTCGGCACT-1_1_1_1	3.10007	1.36131	PT
AACGAAAGTGAATATG-1_2_1	3.18436	2.7515	PT
AACGAAAGTGACTGAG-1_2_1_1	4.95612	-7.42055	PT
AACGAAAGTGAGGAAA-1_2	-9.96788	8.06077	CD
AACGAAAGTGATACTC-1_2	6.57865	0.951428	PT
AACGAAAGTGATAGAT-1_2_1	-4.47031	5.79913	CD
AACGAAAGTGTATTGC-1_1	6.40732	-4.72888	PT
AACGAAAGTGTGTGTT-1_2	-2.10483	14.3625	LOH
AACGAAAGTTAAGAAC-1_1_1	-4.20178	-8.1364	EC
AACGAAAGTTGCTCAA-1_1_1_1	6.66197	-6.18417	PT
AACGAAAGTTTCCATT-1_2_1	-4.91557	-4.47438	vSMC_MC
AACGAAAGTTTGTTCT-1_2_1_1	4.32943	11.5056	FIB
AACGAAATCAAGAGTA-1_2_1_1	2.7636	1.30913	PT
AACGAAATCACCGGGT-1_2_1	5.60142	13.8814	POD
AACGAAATCATAGAGA-1_1_1_1	-1.59856	15.9683	LOH
AACGAAATCCACCCTA-1_1	-0.511576	15.1322	LOH
AACGAAATCCCATAAG-1_2_1_1	-4.09033	1.215	CD
AACGAAATCCCGAACG-1_1	-1.93459	14.2799	LOH
AACGAAATCCCTATTA-1_2_1	6.11292	-1.12896	PT
AACGAAATCCGATAAC-1_2_1_1	5.09734	-13.4602	PT
AACGAAATCCGCTGTT-1_1_1	7.29651	6.25321	PT
AACGAAATCCGGACGT-1_1_1_1	2.93327	-12.083	PT
AACGAAATCGAGAGCA-1_2	-1.83256	12.9896	LOH
AACGAAATCGAGATAA-1_1_1_1	8.39056	-2.45008	PT
AACGAAATCGCAGTTA-1_2	-9.35757	-9.98755	EC
AACGAAATCGCGCCAA-1_1_1_1	0.100919	14.8196	LOH
AACGAAATCGGCTTCT-1_1	5.57629	-6.19667	PT
AACGAAATCGGTGCAC-1_1_1	-1.18949	15.09	LOH
AACGAAATCGGTGCAC-1_2	7.76093	-1.52621	PT
AACGAAATCTACCCAC-1_2	-5.83206	5.09039	CD
AACGAAATCTACCTTA-1_2_1	3.14039	-9.94218	PT
AACGAAATCTAGAGCT-1_2_1	7.89772	-3.04906	PT
AACGAAATCTAGCCAA-1_1_1_1	4.06378	-10.7548	PT
AACGAAATCTCAGGCG-1_2	-2.83632	7.27369	DCT
AACGAAATCTCGCGTT-1_1_1	8.61395	-2.39262	PT
AACGAAATCTGAGCAT-1_2_1	-8.38316	7.20725	CD
AACGAAATCTGTGCTC-1_1_1	-6.22484	-0.0608518	LEUK
AACGGGAAGACCCTTA-1_1	6.96048	6.09975	PT
AACGGGAAGCCTAGGA-1_2	8.099	-3.47154	PT
AACGGGAAGCGCTGCT-1_1	-6.31639	0.0561548	LEUK
AACGGGAAGCGGATCA-1_2_1	0.130179	3.03189	PT
AACGGGAAGCTGGAGT-1_1_1_1	4.5438	7.89216	FIB
AACGGGAAGGGCATGT-1_2	5.93245	3.86744	PT
AACGGGAAGGGCCTCT-1_1_1	5.37387	13.3999	POD
AACGGGAAGGTCGTGA-1_1	7.29658	-3.35298	PT
AACGGGAAGGTGGGTT-1_2	-9.72086	3.07016	CD
AACGGGAAGTAACAGT-1_2_1_1	-4.07663	5.83633	CD
AACGGGAAGTCCCGAC-1_2	-10.3876	-8.9344	EC
AACGGGAAGTCCCGGT-1_2_1_1	2.60141	1.20696	PT
AACGGGAAGTGATAAC-1_2_1	5.13156	-14.129	PT
AACGGGAAGTGGTCAG-1_1_1_1	5.30598	2.98027	PT
AACGGGAAGTTCCATG-1_1	4.47777	0.3127	PT
AACGGGAAGTTGAAAC-1_2_1	4.08909	-10.7015	PT
AACGGGAAGTTTCTTC-1_2	-8.4967	-10.1503	EC
AACGGGACAAACCATC-1_2_1	0.374497	1.47937	PT
AACGGGACAAAGGATT-1_1_1	7.42414	-4.85439	PT
AACGGGACAACAGTGG-1_1	-10.2094	-2.24424	vSMC_MC
AACGGGACAACCACGC-1_2_1	4.54324	-12.9787	PT
AACGGGACAAGAATGT-1_2_1	3.13797	2.09003	PT
AACGGGACAAGAGATT-1_1	5.47821	14.0106	POD
AACGGGACAAGCAGGT-1_2_1	5.93552	-5.537	PT
AACGGGACAATAACGA-1_1_1	7.61552	6.02014	PT
AACGGGACAATACGAA-1_1	-5.39835	-7.91339	EC
AACGGGACAATCGAAA-1_2_1	4.30961	-12.2252	PT
AACGGGACAATTTCGG-1_2	6.24315	1.80499	PT
AACGGGACACAGCGCT-1_2	-6.23018	5.25318	CD
AACGGGACACAGTGTT-1_2_1	-9.42592	-2.693	vSMC_MC
AACGGGACACGACAGA-1_2	-8.15834	-3.29433	vSMC_MC
AACGGGACACGCGTGT-1_1	-3.83475	0.969398	CD
AACGGGACAGGACAGT-1_2_1_1	-4.15724	-4.52141	vSMC_MC
AACGGGACAGGACGAT-1_2_1_1	8.33221	-1.19975	PT
AACGGGACAGGAGACT-1_2	8.63783	5.70789	PT
AACGGGACAGGCGATA-1_2_1	-9.54192	-9.82388	EC
AACGGGACAGGTGAGT-1_2_1_1	3.35939	-11.6492	PT
AACGGGACAGTCTACA-1_2	0.209451	15.4845	LOH
AACGGGACATACCGTA-1_2	5.55877	-7.05411	PT
AACGGGACATCGAACT-1_2	5.97714	13.5192	POD
AACGGGACATCGATAC-1_1_1	-10.1847	-2.12141	vSMC_MC
AACGGGACATGGAACG-1_2_1_1	-5.50846	-4.16445	vSMC_MC
AACGGGAGTAGAGCTG-1_1_1_1	5.86111	13.9435	POD
AACGGGAGTAGGACCA-1_1_1	-1.36272	15.4573	LOH
AACGGGAGTATCTCGA-1_2_1	-6.94549	-2.51188	PT
AACGGGAGTATGTGTC-1_2_1	-7.35109	-9.65243	EC
AACGGGAGTCAAGTTC-1_2_1	-9.12642	-9.61713	EC
AACGGGAGTCCGAAAG-1_1	-6.38201	5.6232	CD
AACGGGAGTCGCCACA-1_2	-3.8061	9.36974	DCT
AACGGGAGTCTTTATC-1_2_1_1	-4.08084	0.924604	CD
AACGGGAGTGAATTGA-1_1	-2.8364	14.5798	LOH
AACGGGAGTGACAACG-1_1_1	-9.59236	-9.03051	EC
AACGGGAGTGGATTTC-1_1	7.95255	6.0675	PT
AACGGGAGTTCAAAGA-1_2	7.55892	-5.6075	PT
AACGGGATCAAACCTG-1_2_1_1	6.02148	3.85319	PT
AACGGGATCAGCTTCC-1_1_1	-6.26889	5.51564	CD
AACGGGATCATCGTAG-1_1_1	6.96548	5.33429	PT
AACGGGATCATTCTTG-1_2_1	1.37302	1.26745	PT
AACGGGATCCAGCCTT-1_1	3.81226	-6.74361	PT
AACGGGATCCATAGAC-1_1_1_1	-10.5149	-8.54181	EC
AACGGGATCCCGAAAT-1_1	5.98314	-6.08986	PT
AACGGGATCCCGAATA-1_2_1_1	-9.16493	2.87742	CD
AACGGGATCCGTAATG-1_2_1	0.484319	1.84087	PT
AACGGGATCGAACTCA-1_2_1_1	0.614303	14.7799	LOH
AACGGGATCGATACAC-1_1	-8.96832	-8.35417	EC
AACGGGATCGCGATCG-1_2_1_1	-4.20053	1.01208	CD
AACGGGATCGCGTGCA-1_1	8.22532	-4.15371	PT
AACGGGATCGCGTTTC-1_2	6.49559	3.68593	PT
AACGGGATCGGCTCTT-1_1_1_1	-9.89281	-1.62994	vSMC_MC
AACGGGATCTATTGTC-1_1_1_1	-8.28412	-9.75653	EC
AACGGGATCTGTTGGA-1_1_1_1	3.82378	0.193502	PT
AACGTCAAGAAGCTGC-1_2_1	-1.88322	13.9688	LOH
AACGTCAAGACGATAT-1_1_1	8.57454	5.71117	PT
AACGTCAAGAGGCGGA-1_2_1	0.609891	1.47714	PT
AACGTCAAGATCGCCC-1_2_1	4.51255	-6.68883	PT
AACGTCAAGATTGCGG-1_2	4.14586	-6.61065	PT
AACGTCAAGCACCTGC-1_2	4.98142	-6.44239	PT
AACGTCAAGCAGGCTA-1_1	8.79665	-1.74196	PT
AACGTCAAGCATAGGC-1_1_1_1	8.8204	3.28701	PT
AACGTCAAGCCGATCC-1_2_1_1	4.47218	0.826843	PT
AACGTCAAGCCTAGGA-1_1_1	-10.5239	-8.65885	EC
AACGTCAAGCGCCTAC-1_1	8.26829	-3.1359	PT
AACGTCAAGCGGGTTA-1_2_1	0.261177	-0.991406	PT
AACGTCAAGCGTACAG-1_1_1	5.74998	14.054	POD
AACGTCAAGGATTCAA-1_2_1	2.70341	3.06462	PT
AACGTCAAGGCCACCT-1_1_1_1	-0.628125	-3.37497	LEUK
AACGTCAAGGCTAGCA-1_1_1	7.76691	-4.66645	PT
AACGTCAAGGTTGGTG-1_2_1	6.84868	4.50694	PT
AACGTCAAGTACAGAT-1_1	-9.33588	-2.97392	vSMC_MC
AACGTCAAGTATGGAT-1_1_1	7.63748	2.41549	PT
AACGTCAAGTGATTCC-1_1_1_1	6.77366	-6.04546	PT
AACGTCAAGTTACGGG-1_2	-0.819405	16.0155	LOH
AACGTCAAGTTGCTCA-1_1_1	8.50198	-4.22998	PT
AACGTCACAAGCGCTC-1_2	-9.94529	-8.57021	EC
AACGTCACAAGTCCCG-1_1	-7.72524	-9.31182	EC
AACGTCACAATACAGA-1_2	7.89864	-1.93665	PT
AACGTCACAATCTAGC-1_2_1_1	5.96385	3.84597	PT
AACGTCACAATGAAAC-1_2	6.33917	-4.76924	PT
AACGTCACAATGGCAG-1_2_1_1	3.03202	0.333905	PT
AACGTCACAATTCTCT-1_2_1_1	0.442446	0.617702	PT
AACGTCACACAACGTT-1_2_1	2.6337	1.48826	PT
AACGTCACACACAGAG-1_2	-5.00934	-2.03441	LEUK
AACGTCACACCCTTAC-1_1_1_1	-5.02911	-8.08171	EC
AACGTCACACGACTAT-1_2_1	-4.77365	-7.46006	EC
AACGTCACAGACCTGC-1_1_1_1	-0.203575	14.9816	LOH
AACGTCACAGCCTACG-1_2_1_1	-2.56339	-2.46964	PT
AACGTCACAGCTACTA-1_2	-3.77291	10.2155	DCT
AACGTCACAGCTCATA-1_1_1_1	7.25141	-0.300748	PT
AACGTCACAGGTGGAT-1_1_1	-2.07013	15.2607	LOH
AACGTCACAGTAACGG-1_2_1	3.86054	-6.53428	PT
AACGTCACAGTTCACA-1_2_1	7.41031	-4.97452	PT
AACGTCACATAATCGC-1_2_1	0.0438958	-0.649781	PT
AACGTCACATACTTTC-1_1_1	4.73813	-6.85455	PT
AACGTCACATATCGGT-1_2_1_1	5.89682	-13.5312	PT
AACGTCACATATCTCT-1_2_1	-5.92648	-2.18543	LEUK
AACGTCACATCCGGTG-1_2_1	0.349376	-0.886067	PT
AACGTCACATGTTACG-1_1	-8.69519	3.52299	CD
AACGTCAGTAGGTTTC-1_2_1	0.618688	2.80141	PT
AACGTCAGTCACGTGC-1_2_1	1.35113	0.87286	PT
AACGTCAGTCCTACGG-1_2_1_1	-8.23175	-10.1973	EC
AACGTCAGTCTGCATA-1_2_1_1	0.669787	2.94415	PT
AACGTCAGTGAATTGA-1_2_1_1	4.74171	-12.5482	PT
AACGTCAGTGCGGTAA-1_2_1_1	4.09843	-12.6464	PT
AACGTCAGTGCTCGTG-1_1	-8.89289	3.47775	CD
AACGTCAGTGCTTATG-1_1_1	8.88249	4.51532	PT
AACGTCAGTGTCATGT-1_1_1_1	4.49916	2.52948	PT
AACGTCAGTGTCCTAA-1_2	-13.3505	5.67866	LOH
AACGTCAGTGTGGACA-1_2	-3.05373	6.49374	DCT
AACGTCAGTTCAGGTT-1_1_1	3.1241	-6.97235	PT
AACGTCAGTTGAGTCT-1_2_1	7.24636	3.12344	PT
AACGTCAGTTGGGAAC-1_2_1	5.29256	-4.15932	PT
AACGTCAGTTGGGTTT-1_1_1_1	5.2224	-6.49784	PT
AACGTCAGTTGTGGCC-1_1_1_1	7.75822	-2.68284	PT
AACGTCATCACCATGA-1_1_1_1	-6.81383	-8.8886	EC
AACGTCATCACCTACC-1_2_1	-1.92183	13.6477	LOH
AACGTCATCCATAGAC-1_2_1	2.06465	2.35397	PT
AACGTCATCCATCCGT-1_1_1_1	-4.67592	10.5473	DCT
AACGTCATCCGAGAAG-1_2	-9.92341	-9.59705	EC
AACGTCATCCGATTAG-1_1_1_1	9.03436	3.89491	PT
AACGTCATCCTGTTGC-1_2_1	3.83371	10.4616	FIB
AACGTCATCGACGACC-1_2	-11.3818	-7.49406	EC
AACGTCATCGGCATTA-1_2_1_1	7.09986	-5.20689	PT
AACGTCATCGGCCAAC-1_2_1	5.53336	-6.72474	PT
AACGTCATCGGTAGAG-1_1_1	6.19865	4.25529	PT
AACGTCATCGTCTCAC-1_1_1	-8.99284	-9.04698	EC
AACGTCATCTACCCAC-1_1_1_1	3.32715	1.1415	PT
AACGTCATCTCCTGTG-1_1	7.81382	6.44177	PT
AACGTCATCTCTCTTC-1_2_1_1	5.16094	12.9948	POD
AACGTCATCTGCTCTG-1_2	-12.5173	5.82955	LOH
AACGTCATCTGTAACG-1_1_1	-7.97563	-9.13033	EC
AACGTCATCTGTCAGA-1_2_1	7.24672	-5.8069	PT
AACTTCTAGAAGCCTG-1_2_1	8.78764	-1.55865	PT
AACTTCTAGAAGGGAT-1_2_1_1	0.762989	2.53449	PT
AACTTCTAGAATCGTA-1_2	-13.1792	5.57593	LOH
AACTTCTAGATTGAGT-1_1	-7.8479	-9.38451	EC
AACTTCTAGCAAATGT-1_1_1_1	3.17044	-7.51132	PT
AACTTCTAGCAATTCC-1_2_1_1	7.70035	-3.79847	PT
AACTTCTAGCATGCAG-1_2_1	8.5307	5.93952	PT
AACTTCTAGCCGTCGT-1_2_1_1	-4.50594	1.23079	CD
AACTTCTAGCGTTAGG-1_2_1	-0.0608506	1.00253	PT
AACTTCTAGCTGAAAT-1_1	6.0172	0.735776	PT
AACTTCTAGCTGTCCG-1_1_1	8.33288	-0.35907	PT
AACTTCTAGGAATGTT-1_2_1	3.65575	-6.12141	PT
AACTTCTAGGCCTGAA-1_1_1	0.296888	15.0369	LOH
AACTTCTAGGCTCTAT-1_2_1_1	5.73263	-6.33426	PT
AACTTCTAGGGCCCTT-1_1_1	-8.92287	-3.05564	vSMC_MC
AACTTCTAGTAACCGG-1_2_1_1	-8.31676	-3.48375	vSMC_MC
AACTTCTAGTTGGAAT-1_2_1	7.23681	-3.56036	PT
AACTTCTAGTTGTCGT-1_1	6.60228	-2.56671	PT
AACTTCTAGTTTCTTC-1_1_1	-3.87834	1.2434	CD
AACTTCTCAAAGTGTA-1_1	-9.33041	-8.85103	EC
AACTTCTCAAGGTACG-1_1_1	7.42455	-4.52814	PT
AACTTCTCAAGTGGCA-1_1_1_1	-4.37437	-4.0445	vSMC_MC
AACTTCTCAATATCCG-1_2_1_1	7.63346	-5.49857	PT
AACTTCTCAATCTCGA-1_2_1_1	3.47608	-0.152769	PT
AACTTCTCAATGGCAG-1_2_1	-4.42697	10.5351	DCT
AACTTCTCACAATGAA-1_2	-9.91147	0.0437166	vSMC_MC
AACTTCTCACACGCCA-1_2_1_1	0.234786	1.04912	LEUK
AACTTCTCACCGTGAC-1_1_1	5.24047	-14.0622	PT
AACTTCTCACGAAGAC-1_2_1_1	0.233026	0.163237	PT
AACTTCTCACGCAAAG-1_2_1	5.84393	13.7686	POD
AACTTCTCACGTACAT-1_1_1	8.56322	1.46181	PT
AACTTCTCACTGGAAG-1_2_1_1	4.52584	2.19191	PT
AACTTCTCACTGGACC-1_1	0.453462	1.51115	LEUK
AACTTCTCACTTGGCG-1_1	4.31652	-13.9893	PT
AACTTCTCAGCAGTGA-1_2_1	0.135609	0.833496	PT
AACTTCTCAGCCGGTT-1_2_1	0.517752	1.09022	PT
AACTTCTCAGCGAACA-1_1_1_1	-2.74698	-2.03087	PT
AACTTCTCAGCTACAT-1_2_1_1	6.093	-5.83286	PT
AACTTCTCAGTAGAGC-1_1_1	-6.38444	0.185324	LEUK
AACTTCTCAGTTCCAA-1_1_1	-3.48879	-1.0237	CD
AACTTCTCATACCATG-1_2_1	0.310375	-0.667585	PT
AACTTCTCATCAGTCA-1_2_1	4.86472	-5.50173	PT
AACTTCTCATGACGAG-1_1	8.20531	-0.21581	PT
AACTTCTCATGGGAAC-1_1_1_1	-0.521345	-3.38014	PT
AACTTCTCATTAGGAA-1_1_1	6.25746	-4.96681	PT
AACTTCTGTAAGGAGA-1_2_1	-5.28795	-4.19832	vSMC_MC
AACTTCTGTACACTCA-1_2_1_1	8.58005	-1.35725	PT
AACTTCTGTACCCACG-1_1	-1.0968	15.4067	LOH
AACTTCTGTACGATCT-1_1_1_1	3.30063	8.46407	FIB
AACTTCTGTACTTCCC-1_2	-8.44869	-8.2023	EC
AACTTCTGTAGCTAAA-1_2	-8.63562	-8.83558	EC
AACTTCTGTAGTGCGA-1_1_1_1	8.93329	-0.825612	FIB
AACTTCTGTCCATAGT-1_2	8.47305	5.80892	PT
AACTTCTGTCCGTACG-1_1_1_1	5.05886	-0.483067	PT
AACTTCTGTCTCACAA-1_1_1_1	3.54032	-6.75575	PT
AACTTCTGTCTGCATA-1_1	-3.13896	9.43897	DCT
AACTTCTGTGAGAACC-1_1	3.36253	-13.261	PT
AACTTCTGTGCCTATA-1_2_1	0.88142	2.34111	PT
AACTTCTGTGTAACGG-1_1_1_1	0.204817	1.4064	PT
AACTTCTGTGTATACC-1_2	4.86188	-14.0634	PT
AACTTCTGTGTCGCTG-1_1_1	-9.27354	-9.25402	EC
AACTTCTGTTAAAGTG-1_2_1_1	-2.98795	0.317283	CD
AACTTCTGTTAACAGA-1_2_1_1	1.20193	2.15467	PT
AACTTCTGTTCAATCG-1_1	3.89426	-5.92842	PT
AACTTCTGTTCGGCCA-1_2	-8.50583	-9.32958	EC
AACTTCTGTTGGATCT-1_1	7.29814	-4.45266	PT
AACTTCTGTTTCGGCG-1_2	-9.87975	-2.29679	vSMC_MC
AACTTCTGTTTGGCTA-1_2	-0.599471	15.6492	LOH
AACTTCTTCAAGGTGG-1_1_1	-1.54781	15.3324	LOH
AACTTCTTCATCTGTT-1_1_1_1	-9.9274	-1.0897	vSMC_MC
AACTTCTTCCCATTTA-1_2_1	-7.52224	-3.71881	vSMC_MC
AACTTCTTCCCTTCCC-1_2	4.62205	-12.5736	PT
AACTTCTTCCGCCTAT-1_2_1	2.64763	4.43756	PT
AACTTCTTCCTCACCA-1_2_1	8.07389	-5.19811	PT
AACTTCTTCCTCTCTT-1_1_1_1	-2.49839	-2.55184	PT
AACTTCTTCGGCATAT-1_2_1_1	-7.25114	5.82975	CD
AACTTCTTCGTCCTTG-1_2_1_1	6.2268	-1.99518	PT
AACTTCTTCTCATAGG-1_1_1_1	4.73765	0.90022	PT
AACTTCTTCTCCGTGT-1_2_1	0.516583	-1.66318	PT
AACTTCTTCTCGAACA-1_2_1	5.31076	-12.7366	PT
AACTTCTTCTCTGCCA-1_1_1_1	-4.06932	-8.14931	EC
AACTTCTTCTGCGGAC-1_1_1	5.42472	13.4897	POD
AACTTCTTCTGCTTAT-1_2	5.76647	-13.8949	PT
AACTTCTTCTTCGGTC-1_2	5.25174	-7.11704	PT
AAGAACAAGAAACTGT-1_1_1_1	-1.67465	-2.6648	PT
AAGAACAAGACATATG-1_1_1_1	4.37351	0.35584	PT
AAGAACAAGACTCAAA-1_1_1_1	5.65427	-2.5314	PT
AAGAACAAGACTGGGT-1_2_1_1	3.5859	0.409369	PT
AAGAACAAGAGCATTA-1_2_1_1	1.63449	0.92756	PT
AAGAACAAGAGGGTCT-1_1	7.20773	-5.59255	PT
AAGAACAAGAGTTGCG-1_1_1	5.79284	3.55171	PT
AAGAACAAGCAGAAAG-1_1	-11.7473	-7.64545	EC
AAGAACAAGCCTCATA-1_1_1	-7.12801	6.04957	CD
AAGAACAAGCTGAAGC-1_1_1_1	6.72824	-6.07852	PT
AAGAACAAGGCCATAG-1_1_1_1	3.7478	-6.87065	PT
AAGAACAAGGCTCCCA-1_2	-2.23938	15.2203	LOH
AAGAACAAGGTACATA-1_1_1	5.45892	-4.77443	PT
AAGAACAAGGTCCCGT-1_1_1	-6.55583	5.87566	CD
AAGAACAAGGTCGACA-1_1_1	8.5312	5.10691	PT
AAGAACAAGGTTCCGC-1_1_1	8.58166	-0.748757	PT
AAGAACAAGTCGTTAC-1_2_1_1	0.973049	1.84145	PT
AAGAACAAGTGCGTCC-1_2	6.37698	-5.54574	PT
AAGAACAAGTTACTCG-1_2	2.66881	2.8727	PT
AAGAACAAGTTGGGAC-1_1_1_1	7.90493	5.5534	PT
AAGAACAAGTTGTACC-1_1_1	-0.759948	15.3517	LOH
AAGAACACAAATGCTC-1_2	-3.51489	9.57819	DCT
AAGAACACAACACAGG-1_2_1	8.9065	-3.06201	PT
AAGAACACAACCACGC-1_1_1_1	-2.01401	-2.58581	PT
AAGAACACAATAACCC-1_2_1_1	7.66861	-4.46256	PT
AAGAACACAATAGTCC-1_1	-3.54162	8.9088	DCT
AAGAACACAATTCACG-1_1	6.39357	-6.46505	PT
AAGAACACACACGTGC-1_1	-9.71318	-8.3547	EC
AAGAACACACCCTTAC-1_1	7.93068	-5.28185	PT
AAGAACACACCTTCGT-1_2_1_1	2.66975	0.118747	PT
AAGAACACACGATTCA-1_2	-8.16227	3.24493	CD
AAGAACACACTTGAGT-1_2_1	-10.0293	0.12479	vSMC_MC
AAGAACACAGCAGTAG-1_1	-1.21513	15.2902	LOH
AAGAACACAGCTACTA-1_2	-10.6376	-7.65382	EC
AAGAACACAGGACATG-1_2_1	7.98197	2.40481	PT
AAGAACACAGGTACGA-1_1_1_1	-1.99404	-2.72275	PT
AAGAACACAGTAGAAT-1_1_1_1	-2.94318	-1.7584	PT
AAGAACACATAACCCA-1_2_1_1	0.37309	-0.314462	PT
AAGAACACATAAGCGG-1_2_1_1	7.22265	-4.82334	PT
AAGAACACATACCACA-1_1_1_1	3.95256	-0.707198	PT
AAGAACACATCCGATA-1_1_1	5.49886	13.9334	POD
AAGAACACATCCGATA-1_2_1_1	-7.078	-9.3947	EC
AAGAACACATCTAACG-1_2_1_1	-8.02371	6.81753	CD
AAGAACAGTACAAGCG-1_1_1	3.74733	2.03475	PT
AAGAACAGTACAAGCG-1_1_1_1	0.58043	15.3976	LOH
AAGAACAGTACATACC-1_2_1_1	-6.82406	-1.8918	LEUK
AAGAACAGTAGACAGC-1_2_1	2.01688	1.86831	PT
AAGAACAGTAGCGTCC-1_1_1_1	-4.0415	9.9358	DCT
AAGAACAGTATAGGGC-1_2_1_1	3.47221	1.51307	PT
AAGAACAGTATCGTGT-1_2_1	1.87079	2.41684	PT
AAGAACAGTATGACAA-1_2_1_1	6.94666	5.4364	PT
AAGAACAGTATGCTAC-1_2	6.37602	-5.96557	PT
AAGAACAGTATTGAGA-1_2	7.03288	0.938301	PT
AAGAACAGTCACAATC-1_1_1_1	-1.18118	-2.42131	PT
[truncated: 70,214 more rows]

## Sheet: Figure 2C
OxPhos	PT	0.291477
	POD	0.0367146
	vSMC_MC	0.0165547
	DCT	-0.016294
	LOH	-0.035119
	CD	-0.0412245
Peroxis.	PT	0.101918
	vSMC_MC	0.0169168
	DCT	0.0154152
	LOH	0.00982429
	CD	0.00524519
	EC	0.00408832
ER stress	CD	0.0934229
	FIB	0.0761063
	DCT	0.0736616
	EC	0.0706629
	LOH	0.0679668
	vSMC_MC	0.0608652
	LEUK	0.0542787
	POD	0.05159
	PT	0.0460848

## Sheet: Figure 2D
STAT3 Pathway	-2
PEDF Signaling	-2
HER-2 Signaling in Breast Cancer	-2.673
Sirtuin Signaling Pathway	-3.812
Granzyme A Signaling	-5.014
Oxidative Phosphorylation		7.874
EIF2 Signaling		6.03
Gluconeogenesis I		3
NRF2-mediated Oxidative Stress Response		2.887
Immunogenic Cell Death Signaling Pathway		2.828

## Sheet: Figure 2E
cytosolic large ribosomal subunit	78.6885
cytosolic ribosome	70.9402
respiratory chain complex	62.5
mitochondrial respirasome	60.6061
inner mitochondrial membrane protein complex	51.8293
ribosomal subunit	42.6471
ribosome	34.0824
mitochondrial protein-containing complex	32.1543
mitochondrial membrane	16.3915
mitochondrial envelope	16.1863

## Sheet: Figure 2F
	sample	UMAP_1	UMAP_2	Lineage1	Lineage2	Lineage3	Lineage4
AAACCCAAGACAGCGT-1_2_1_1	S9	-2.78616	5.44678	28.8949
AAACCCAAGACATCCT-1_2_1	SG2	-6.98471	-5.37554			13.2033
AAACCCAAGACCATGG-1_2_1_1	S9	9.58228	-6.45784		23.4499		22.3986
AAACCCAAGAGCAGCT-1_1	SG3	4.18125	5.92726	22.7551
AAACCCAAGCCTTTGA-1_2_1_1	S9	1.59275	-3.38069				13.8418
AAACCCAAGCGACATG-1_1_1_1	S8	4.43458	4.95123	22.0717
AAACCCAAGCGCCTAC-1_2_1_1	S9	3.31944	7.1919	23.7494
AAACCCAAGCTGCCTG-1_1_1	SG1	5.13897	6.02839	22.3039
AAACCCAAGGCTAGCA-1_1	SG3	-6.0952	2.83728	3.69985	3.70375	3.67914	3.6996
AAACCCAAGGTCCTGC-1_2	SG4	5.08953	0.364317	18.1256	16.1122
AAACCCAAGGTGAGAA-1_1_1	SG1	2.31336	-4.85545				14.9094
AAACCCAAGGTGCAGT-1_2	SG4	-9.29155	-5.95122			14.5383
AAACCCAAGTATCCTG-1_1	SG3	5.40345	3.71299	20.8761
AAACCCAAGTCACGAG-1_1_1_1	S8	-0.96707	6.82017	27.1322
AAACCCAAGTGAGCCA-1_2_1_1	S9	-0.278047	6.66661	26.4691
AAACCCACAAACACCT-1_1_1_1	S8	0.440709	-4.19766				13.0895
AAACCCACAATAGTCC-1_2_1_1	S9	-2.52486	-0.997398	8.9552	8.87027	7.76514	8.95508
AAACCCACAATTGGTC-1_2_1	SG2	-7.73144	-3.39537			12.3192
AAACCCACACCTCTGT-1_1_1_1	S8	2.82413	-2.43781	14.7132			14.8438
AAACCCACAGCTGAGA-1_1_1	SG1	-6.87122	4.871	1.61659	1.61716	1.62238	1.6171
AAACCCACAGGCGTTC-1_2	SG4	9.679	-5.77186		22.805		22.3183
AAACCCACAGGTATGG-1_1	SG3	4.37984	4.71662	21.985
AAACCCACAGTCCCGA-1_2_1_1	S9	7.50362	-2.23303		18.911
AAACCCACAGTCGCAC-1_1_1	SG1	-4.19688	6.03407	30.2631
AAACCCACATCAACCA-1_1_1_1	S8	2.60692	-4.18241				15.0369
AAACCCACATGTGGCC-1_2	SG4	-5.34206	-8.49916			18.604
AAACCCACATGTTCAG-1_2_1_1	S9	-10.1052	-6.37645			14.5797
AAACCCAGTAACAGTA-1_1	SG3	5.07576	4.97658	21.7867
AAACCCAGTAAGATCA-1_2_1	SG2	2.91498	6.89654	23.9655
AAACCCAGTACACTCA-1_1	SG3	-3.02421	5.63808	29.1273
AAACCCAGTACTGACT-1_2_1_1	S9	-8.01817	-5.35941			13.9954
AAACCCAGTAGGTAGC-1_1_1	SG1	-0.0955762	6.69375	26.3138
AAACCCAGTAGGTTTC-1_2_1_1	S9	-9.73198	-6.29958			14.6038
AAACCCAGTCATGCAT-1_1_1_1	S8	2.12675	-4.43796				14.6428
AAACCCAGTGCCCAGT-1_2	SG4	-5.00273	0.403023	6.30694	6.25982	6.67347	6.30589
AAACCCAGTGCGTTTA-1_1_1_1	S8	1.39766	-4.70305				14.0506
AAACCCAGTGGTCTAT-1_1	SG3	-3.96869	6.05303	30.0361
AAACCCAGTGTCTCCT-1_2_1_1	S9	0.883538	-3.08754	12.7853			13.0553
AAACCCAGTTCCTAGA-1_1_1_1	S8	9.52039	-7.00613		23.9806
AAACCCAGTTGGTAGG-1_2	SG4	-9.56026	-5.56173			14.313
AAACCCAGTTTCGCTC-1_1	SG3	4.44397	5.99152	22.5917
AAACCCATCACTTTGT-1_1_1_1	S8	-5.77363	5.30208	31.9322	1.95324	1.98445	1.95571
AAACCCATCAGCTTCC-1_1_1	SG1	2.64517	6.4501	23.9902
AAACCCATCCTATTGT-1_2_1	SG2	3.89744	5.62624	22.7856
AAACCCATCTACTGCC-1_2_1	SG2	5.42917	5.40797	21.8326
AAACCCATCTAGTCAG-1_2	SG4	-7.12033	-1.60219			10.595
AAACCCATCTATCGCC-1_2_1_1	S9	8.85163	-3.46215		20.5344
AAACGAAAGAGACAAG-1_1_1	SG1	8.8426	-3.33158		20.4359
AAACGAAAGCCGCACT-1_2_1_1	S9	-3.54886	5.1166	29.7061
AAACGAAAGCCGTAAG-1_2_1	SG2	5.98475	3.59183	20.6088
AAACGAAAGCTAATGA-1_2	SG4	-5.80826	-7.70045			17.7919
AAACGAAAGCTCGACC-1_2_1	SG2	4.90465	6.70796	22.6859
AAACGAAAGCTCGCAC-1_2	SG4	6.21305	5.42836	21.5457
AAACGAAAGGCCATAG-1_2_1	SG2	1.97132	7.31928	24.7201
AAACGAAAGTCATCCA-1_2_1	SG2	-5.91936	-3.58247			11.1081
AAACGAAAGTGCAAAT-1_2_1	SG2	-8.76901	-4.95911			13.9128
AAACGAAAGTGGAATT-1_1_1	SG1	-2.74154	5.84632	28.8278
AAACGAACACAACGTT-1_2	SG4	-8.54522	-5.13804			13.9856
AAACGAACACCTGTCT-1_1_1	SG1	1.04423	5.71521	25.0477
AAACGAACACGGTGAA-1_2	SG4	8.10037	-1.95457		19.1473
AAACGAACACTAAACC-1_1_1_1	S8	-2.39502	6.23235	28.4712
AAACGAACAGCGGTTC-1_2_1	SG2	4.55413	5.56329	22.3158
AAACGAACAGCTGAAG-1_1_1_1	S8	6.38273	-3.90057		19.2851		18.709
AAACGAACAGTCAACT-1_1_1	SG1	6.82649	4.81556	21.0173
AAACGAACATGGGCAA-1_2_1	SG2	-5.0123	6.16964	31.0431
AAACGAAGTACAGTAA-1_2_1	SG2	-9.3877	-5.18586			14.1796
AAACGAAGTACCAGAG-1_1	SG3	-7.92747	4.19252	1.50261	1.50211	1.49478	1.50243
AAACGAAGTACCCGCA-1_1_1_1	S8	1.22147	-2.12526	13.2345			12.9676
AAACGAAGTCAACCTA-1_2	SG4	4.19497	7.08411	23.2411
AAACGAAGTCCGGATC-1_1_1	SG1	1.50872	5.01402	24.3588
AAACGAAGTCGACGCT-1_2_1_1	S9	-3.73899	-1.24599	8.35999	8.03367	8.17209	8.31746
AAACGAAGTCTCGACG-1_1_1_1	S8	6.91963	2.49375	19.6829
AAACGAAGTGTATCCA-1_2_1_1	S9	-7.64711	-6.89412			15.8139
AAACGAAGTTGGGTAG-1_1	SG3	6.96802	5.57676	21.3545
AAACGAAGTTTGGAAA-1_1	SG3	-3.29132	4.26545	29.5064
AAACGAATCAAGCCTA-1_2_1	SG2	8.74502	-8.11957		24.9909
AAACGAATCACACCCT-1_1	SG3	-6.7856	4.25772	2.15319	2.15303	2.15609	2.15344
AAACGAATCACCACAA-1_2	SG4	1.00795	7.1815	25.4404
AAACGAATCACCTGTC-1_2_1_1	S9	4.23614	6.37457	22.8991
AAACGAATCCGAAGGA-1_1_1_1	S8	-0.777717	6.08565	26.8766
AAACGAATCCGTGACG-1_1_1	SG1	6.11472	3.22265	20.3214
AAACGAATCCTCAGGG-1_2	SG4	6.18751	-1.66804		17.5465
AAACGAATCGAAGGAC-1_2_1_1	S9	1.10834	-4.83721				13.8558
AAACGAATCTTAGCCC-1_2_1	SG2	-4.39005	-8.26669			19.2966
AAACGCTAGACGTCCC-1_2_1	SG2	3.3901	6.06108	23.2695
AAACGCTAGCAACTCT-1_2	SG4	6.73111	4.62895	20.9073
AAACGCTAGGCCTAGA-1_1	SG3	4.43759	6.4983	22.8113
AAACGCTCAAATCAAG-1_2_1	SG2	-7.3468	-3.90445			12.3746
AAACGCTCAACGCATT-1_1_1_1	S8	1.58309	-3.10571				13.7353
AAACGCTCAAGAGTTA-1_1	SG3	4.66069	3.06533	20.6649
AAACGCTCAGATTAAG-1_2_1	SG2	-4.84999	-8.44795			18.9981
AAACGCTCAGCAATTC-1_2_1	SG2	-6.67608	-5.06314			12.6735
AAACGCTCAGCCATTA-1_2_1	SG2	-5.76319	-4.13815			11.3597
AAACGCTCATCTCATT-1_2_1	SG2	-4.86309	-7.74023			18.6201
AAACGCTCATGGGATG-1_1	SG3	-7.41063	4.79924	1.34171	1.34168	1.34156	1.3417
AAACGCTGTAAGGTCG-1_2_1	SG2	-7.5801	-4.06059			12.6487
AAACGCTGTAGTCGGA-1_1_1	SG1	7.8536	-3.38652		19.9975		20.0215
AAACGCTGTGACTCGC-1_2	SG4	8.49691	-7.86444		24.7076
AAACGCTGTGATACTC-1_2_1	SG2	2.01297	6.9336	24.6047
AAACGCTGTGGATCAG-1_1_1_1	S8	4.69019	3.0108	20.6238
AAACGCTGTTCTCACC-1_2_1	SG2	5.92118	4.50624	21.1153
AAACGCTGTTCTGACA-1_1_1_1	S8	1.53613	-2.99825	13.4006			13.6547
AAACGCTGTTGCAACT-1_1_1_1	S8	1.31754	-3.6727				13.6783
AAACGCTGTTTACTGG-1_2	SG4	3.56838	-1.86524	15.5959	14.9466		15.5822
AAACGCTTCAAACCCA-1_2_1	SG2	-5.64804	-3.97983			11.1739
AAACGCTTCAACTTTC-1_1_1_1	S8	1.84682	-3.84508				14.2266
AAACGCTTCCACGGAC-1_1_1_1	S8	0.742378	-3.84899				13.2204
AAACGCTTCCCGTTGT-1_2_1_1	S9	-9.57962	-5.71368			14.4385
AAACGCTTCCCTCTCC-1_1	SG3	9.02445	-6.89002		23.8034
AAACGCTTCGACGACC-1_1_1	SG1	4.97838	3.74382	21.0601
AAACGCTTCTCAAAGC-1_2_1	SG2	6.58504	-3.40399		18.9643		18.829
AAACGCTTCTTCTAAC-1_1	SG3	1.77846	7.1506	24.845
AAACGCTTCTTTCTAG-1_2	SG4	-4.56144	-8.80103			19.4282
AAAGAACAGAACGTGC-1_2	SG4	8.96766	-4.53611		21.5097		21.3211
AAAGAACAGACAGTCG-1_1_1	SG1	3.65086	6.30497	23.2514
AAAGAACAGACATACA-1_2_1	SG2	-6.35911	-7.71181			17.3261
AAAGAACAGATTACCC-1_1_1_1	S8	7.31935	3.82147	20.3977
AAAGAACAGCCTCATA-1_2_1_1	S9	9.41911	-6.62781		23.5947		22.2838
AAAGAACAGCGAGGAG-1_2_1_1	S9	-7.65398	3.72214	2.04023	2.04144	2.02278	2.03877
AAAGAACAGGATTTGA-1_1	SG3	-1.03652	6.67263	27.1712
AAAGAACAGGGTCACA-1_2_1	SG2	-7.21068	-4.3204			12.554
AAAGAACAGGTGCCTC-1_2	SG4	-5.04531	5.59189	31.1616
AAAGAACAGTATGTAG-1_2_1	SG2	-1.53938	5.27674	27.5828
AAAGAACAGTGTCATC-1_1	SG3	-6.03202	5.2872	32.1904	1.8063	1.82727	1.80716
AAAGAACCACACGGAA-1_2	SG4	-9.05273	-4.26151			13.624
AAAGAACCACCTGATA-1_1	SG3	4.15072	5.80107	22.6992
AAAGAACCACCTGCGA-1_2_1_1	S9	-8.92016	-5.16048			14.0648
AAAGAACCACGCCACA-1_2_1_1	S9	-10.1477	-6.07651			14.5247
AAAGAACCACGGAAGT-1_1_1_1	S8	2.23442	7.32442	24.542
AAAGAACCACGTAGTT-1_1	SG3	-6.59307	3.71173	2.70207	2.70238	2.69825	2.70193
AAAGAACCAGAAACCG-1_2_1_1	S9	1.22811	-3.37886				13.4925
AAAGAACCAGGACGAT-1_2	SG4	-9.96714	-4.32461			13.9128
AAAGAACCAGGCACAA-1_2	SG4	-1.60265	6.24904	27.6931
AAAGAACCAGGTCAGA-1_2_1	SG2	-6.70089	-5.56684			13.1533
AAAGAACCAGTTCACA-1_1	SG3	2.09008	-5.78874				14.9093
AAAGAACCATAAGCGG-1_1_1	SG1	-4.35907	4.92822	30.5674
AAAGAACCATAGACTC-1_2	SG4	-8.19924	-4.91728			13.6664
AAAGAACCATCACCAA-1_1	SG3	0.822811	-3.36754				13.1107
AAAGAACGTACATACC-1_2_1	SG2	8.23337	-6.97465		23.7867
AAAGAACGTAGCTTGT-1_2_1_1	S9	8.71835	-7.87069		24.7405
AAAGAACGTAGGCAAC-1_1	SG3	4.39393	4.94698	22.0839
AAAGAACGTATCGAAA-1_2_1	SG2	-8.36347	-4.65846			13.5545
AAAGAACGTCATCCCT-1_2_1	SG2	8.98835	-6.77018		23.6796
AAAGAACGTCCCGGTA-1_1_1	SG1	-7.15858	3.74281	2.32965	2.33061	2.3128	2.32842
AAAGAACGTCGTCTCT-1_1_1_1	S8	6.66412	1.85287	19.2966
AAAGAACGTGACAGGT-1_2_1_1	S9	-6.68607	4.40841	2.09577	2.0954	2.10281	2.09631
AAAGAACGTGCGAGTA-1_1_1	SG1	-2.66056	-2.66085	9.78052	9.30123	8.70588	9.86124
AAAGAACGTGCGGATA-1_2_1_1	S9	-7.28792	-2.33394			11.2735
AAAGAACGTGCGGTAA-1_1_1_1	S8	0.38088	5.60909	25.6532
AAAGAACGTGGACTAG-1_2_1	SG2	6.99138	1.25315	18.9239
AAAGAACGTGGCTGCT-1_1	SG3	8.83773	-5.85478		22.7487		21.5202
AAAGAACGTTCACCGG-1_1_1	SG1	3.12899	6.66841	23.7403
AAAGAACTCACATACG-1_1_1	SG1	9.0968	-7.15444		24.0749
AAAGAACTCACTACGA-1_2_1	SG2	-6.76464	-3.79604			11.8683
AAAGAACTCACTACTT-1_1_1_1	S8	1.5409	-2.98636	13.4057			13.6551
AAAGAACTCAGCAATC-1_1	SG3	-0.398432	6.45169	26.5575
AAAGAACTCATTGCCC-1_2_1_1	S9	-2.64201	-0.653363	8.5911	8.62773	7.57282	8.61132
AAAGAACTCCAGGACC-1_2	SG4	-4.33602	-8.74334			19.5907
AAAGAACTCCCGTGAG-1_2_1	SG2	-9.61106	-5.4016			14.313
AAAGAACTCCTGCCAT-1_1	SG3	-7.11281	4.05429	2.11195	2.11226	2.10565	2.1115
AAAGAACTCCTTGAAG-1_1	SG3	9.22502	-3.84346		20.9894		21.4012
AAAGAACTCGCTGTTC-1_1	SG3	-5.52503	-2.14047			9.81865
AAAGAACTCGGCCAAC-1_2_1	SG2	-7.27755	-4.14187			12.4827
AAAGAACTCGTAGCTA-1_2_1_1	S9	7.16127	1.52544	19.05
AAAGAACTCTACGGTA-1_2_1	SG2	-7.5903	-6.46575			15.5819
AAAGAACTCTAGTCAG-1_1	SG3	-6.44438	5.3332	32.5888	1.515	1.52454	1.51558
AAAGAACTCTAGTCAG-1_2_1_1	S9	-5.14257	-9.39789			19.2422
AAAGAACTCTCCATAT-1_2	SG4	-4.66772	-0.972545	7.6018	7.29068	8.31942	7.56058
AAAGAACTCTCCTGTG-1_1_1_1	S8	0.573261	-4.36027				13.2601
AAAGAACTCTGATGGT-1_2_1_1	S9	-0.365447	6.9234	26.5923
AAAGAACTCTGGGCAC-1_2	SG4	2.10895	6.06442	24.2312
AAAGAACTCTTACACT-1_1_1_1	S8	2.73906	-4.23944				15.1762
AAAGGATAGACCCGCT-1_2_1	SG2	7.37193	3.03203	19.9205
AAAGGATAGAGCAACC-1_1	SG3	6.5372	0.84366	18.6254
AAAGGATAGAGGGTGG-1_1	SG3	-7.71684	-2.45785			11.6923
AAAGGATAGCAACAGC-1_2_1_1	S9	-4.90311	0.136839	6.57938	6.50551	7.06317	6.5744
AAAGGATAGCTAAGTA-1_2	SG4	4.68133	3.66284	21.1153
AAAGGATAGGCCTAAG-1_2_1	SG2	0.645952	5.17741	25.2756
AAAGGATAGGCTTAGG-1_1_1_1	S8	-6.64501	-5.73771			15.9307
AAAGGATAGGTGAGCT-1_1	SG3	-7.27012	3.85944	2.16859	2.1692	2.1564	2.16763
AAAGGATAGTAACAGT-1_1	SG3	-5.87315	-2.30977			10.189
AAAGGATAGTCTCTGA-1_2_1	SG2	5.67253	6.83376	22.3229
AAAGGATAGTGCACTT-1_1	SG3	2.52045	6.14324	23.9647
AAAGGATAGTGGCCTC-1_1_1	SG1	4.63368	6.44064	22.7277
AAAGGATAGTTACTCG-1_2_1_1	S9	4.90338	6.2087	22.4831
AAAGGATCAACCTAAC-1_2_1_1	S9	-4.39598	-7.39939			18.842
AAAGGATCACCAGCTG-1_1_1	SG1	-1.11335	6.92273	27.2666
AAAGGATCACTTGTCC-1_2_1_1	S9	-6.12604	-6.80643			17.0515
AAAGGATCAGTCAGCC-1_1_1_1	S8	-4.73018	5.44836	30.8689
AAAGGATCATACAGCT-1_1_1	SG1	-2.39045	6.20332	28.4673
AAAGGATCATCGTGGC-1_1_1_1	S8	3.99696	6.11155	22.9339
AAAGGATCATGGGTTT-1_1_1_1	S8	-7.66376	4.36229	1.53077	1.53013	1.52595	1.53019
AAAGGATGTACCTAGT-1_1_1	SG1	2.99355	6.44589	23.7472
AAAGGATGTAGCGCTC-1_2_1	SG2	-9.21632	-4.31443			13.6809
AAAGGATGTAGGCAGT-1_1_1	SG1	-2.25848	6.0275	28.3396
AAAGGATGTATAGGGC-1_1	SG3	5.94191	3.67179	20.6368
AAAGGATGTATCCTCC-1_2_1	SG2	5.43541	5.78066	22.0408
AAAGGATGTATCGTGT-1_1_1	SG1	6.10282	2.91025	20.1317
AAAGGATGTATGCAAA-1_1	SG3	8.28921	-1.83134		19.1679
AAAGGATGTCAAGCGA-1_1_1	SG1	7.07082	3.66035	20.3795
AAAGGATGTCCCAAAT-1_2	SG4	4.80071	2.59914	20.2211
AAAGGATGTCGAGTGA-1_2_1_1	S9	-5.11135	-8.94474			19.0331
AAAGGATGTCGCTGCA-1_1_1_1	S8	6.81606	4.79581	21.0059
AAAGGATGTCTTTCAT-1_2_1	SG2	-5.13421	-7.50029			18.2654
AAAGGATGTGAACTAA-1_2_1_1	S9	-5.1814	0.728281	5.93993	5.92273	6.19438	5.94055
AAAGGATGTGAGTCAG-1_2_1	SG2	-8.41833	-3.11111			12.6121
AAAGGATGTGATAGAT-1_1	SG3	8.40256	-2.28263		19.5078
AAAGGATGTGCGTGCT-1_2	SG4	5.61039	6.85283	22.382
AAAGGATGTGCTATTG-1_1	SG3	5.43965	3.26388	20.5395
AAAGGATGTGGCTTGC-1_1	SG3	4.14718	5.68461	22.6286
AAAGGATGTGTTACAC-1_1	SG3	6.08499	3.6261	20.5979
AAAGGATTCAAGCCTA-1_2_1_1	S9	4.08473	1.66812	19.4972	15.1718
AAAGGATTCGAGTCTA-1_1_1_1	S8	0.667173	-3.87406				13.1605
AAAGGATTCGCAGATT-1_2_1_1	S9	6.91463	4.3941	20.7773
AAAGGATTCGCTTTAT-1_1_1_1	S8	0.390902	-1.16108	12.4706	11.7231		11.6674
AAAGGATTCTCTGACC-1_2	SG4	6.20993	-1.64365		17.5581
AAAGGATTCTGCCCTA-1_1_1_1	S8	1.68193	-2.36061	13.6448			13.5557
AAAGGGCAGAGAAGGT-1_1	SG3	-4.18564	4.83865	30.3983
AAAGGGCAGCACTAGG-1_1_1	SG1	1.55633	6.12789	24.714
AAAGGGCAGCATGATA-1_2_1_1	S9	-4.74772	-6.85583			18.2633
AAAGGGCAGCTGACTT-1_2_1	SG2	8.76054	-4.17889		21.1193		21.0387
AAAGGGCAGGAAGTCC-1_2_1	SG2	-6.56838	-3.18686			11.3152
AAAGGGCAGGCTGTAG-1_1	SG3	-5.23193	4.83106	31.4707	2.64356	2.73778	2.65831
AAAGGGCAGTAAGAGG-1_2_1_1	S9	-0.929843	6.7744	27.0907
AAAGGGCAGTATGTAG-1_1_1_1	S8	2.34983	6.10037	24.0587
AAAGGGCAGTCATCCA-1_1	SG3	5.6511	2.12412	19.6416
AAAGGGCCAATATCCG-1_2_1	SG2	7.30876	3.24839	20.0798
AAAGGGCCACCCTGTT-1_1_1_1	S8	0.0700395	-2.43823	12.0627	11.4434		12.0148
AAAGGGCCAGCTTTCC-1_2_1	SG2	8.01991	-5.3237		22.0325		20.582
AAAGGGCCATCCGAAT-1_1_1_1	S8	0.201216	-1.52524	12.2198	11.5404		11.6772
AAAGGGCGTATGCGTT-1_1	SG3	-0.640529	-0.963125	11.0706	10.6661		10.603
AAAGGGCGTCGTGGAA-1_2_1_1	S9	8.25278	-6.4581		23.2665
AAAGGGCGTCTGCGCA-1_2_1_1	S9	-5.09206	-8.9637			19.0594
AAAGGGCGTGGAGAAA-1_1_1_1	S8	5.27779	3.22744	20.5742
AAAGGGCGTGGCTTAT-1_2_1_1	S9	6.82992	4.6424	20.8761
AAAGGGCGTGGGTATG-1_1	SG3	1.96373	-5.71054				14.7823
AAAGGGCTCAAAGGAT-1_1_1	SG1	5.27588	7.07291	22.6279
AAAGGGCTCGCACGGT-1_1_1	SG1	-6.88472	3.87265	2.39572	2.39655	2.38892	2.39524
AAAGGGCTCGCAGTGC-1_2_1	SG2	6.71505	3.92751	20.6075
AAAGGGCTCGCCTTTG-1_1_1_1	S8	0.250714	-5.06165				13.2308
AAAGGGCTCGTCCATC-1_1_1	SG1	5.68884	6.79874	22.3108
AAAGGGCTCTCTATGT-1_2_1_1	S9	-2.51308	-0.647725	8.68864	8.73956	7.54331	8.70372
AAAGGGCTCTGTTCAT-1_2_1	SG2	-6.18986	-4.64673			12.0009
AAAGGTAAGAACTCCT-1_1_1	SG1	7.07895	2.42781	19.6634
AAAGGTAAGAATCTAG-1_1_1_1	S8	1.72593	-3.58043				14.034
AAAGGTAAGACATGCG-1_1	SG3	-8.70481	-6.13756			14.713
AAAGGTAAGATCCGAG-1_1_1_1	S8	8.19757	-6.7927		23.5987
AAAGGTAAGCTGCCAC-1_1	SG3	7.56925	2.82247	19.7744
AAAGGTAAGTAGGTTA-1_2	SG4	-4.70883	-0.583081	7.26828	7.07939	7.9445	7.24555
AAAGGTAAGTTTGAGA-1_2	SG4	3.90387	6.30648	23.0433
AAAGGTACAACTAGAA-1_2_1_1	S9	-4.94033	-9.27824			19.3529
AAAGGTACAAGAATAC-1_2_1	SG2	-7.50636	-3.53345			12.2477
AAAGGTACAAGCGCTC-1_2_1_1	S9	-5.81824	-4.00815			11.3129
AAAGGTACAATTTCCT-1_1	SG3	-2.2957	6.08498	28.375
AAAGGTACACAACATC-1_1_1_1	S8	2.71618	-1.64119	14.8152	14.0555		14.5109
AAAGGTACACACTTAG-1_2_1_1	S9	-2.15351	-1.55963	9.64463	9.37193	8.00451	9.61688
AAAGGTACACAGAGCA-1_1_1_1	S8	0.103367	-4.53062				12.9292
AAAGGTACACCAAATC-1_2_1_1	S9	-2.35628	-1.45496	9.4113	9.16757	7.97416	9.39314
AAAGGTACAGAGAGGG-1_2	SG4	8.43414	-3.23597		20.1873
AAAGGTACAGTGCGCT-1_1	SG3	4.69215	3.7521	21.1757
AAAGGTACAGTTCACA-1_2	SG4	-4.50399	0.459107	6.5596	6.53175	6.73026	6.55766
AAAGGTACATTCCTCG-1_1	SG3	-6.7584	-3.65922			11.7731
AAAGGTACATTGGCAT-1_2_1	SG2	1.22425	6.74228	25.1914
AAAGGTAGTAATGCTC-1_2_1_1	S9	-7.84849	-5.92918			14.9018
AAAGGTAGTAGGGAGG-1_1	SG3	-7.86549	-2.84853			12.064
AAAGGTAGTCCACATA-1_2_1	SG2	6.64283	1.24143	18.9171
AAAGGTAGTGACAACG-1_2	SG4	4.42662	2.11202	19.8793
AAAGGTAGTGACTGTT-1_1_1	SG1	3.83774	4.70005	22.3104
AAAGGTAGTGATCGTT-1_1_1	SG1	2.8257	3.19576	21.9361
AAAGGTAGTGGCCACT-1_2_1_1	S9	8.85086	-6.30242		23.1952		21.6468
AAAGGTAGTGGTCTAT-1_1_1	SG1	3.90626	3.63004	21.5173
AAAGGTAGTGTAGCAG-1_2_1	SG2	8.34207	-3.98787		20.7897		20.5996
AAAGGTAGTTAAGACA-1_1_1	SG1	1.35053	-4.08286				13.8403
AAAGGTAGTTATAGAG-1_2_1_1	S9	0.533974	-3.34548				12.8399
AAAGGTAGTTCTAAGC-1_2_1	SG2	-8.80581	-5.21864			14.0921
AAAGGTAGTTTACTGG-1_1	SG3	-4.3819	5.46939	30.5181
AAAGGTATCATTGCTT-1_2_1_1	S9	0.673666	6.12392	25.4981
AAAGGTATCCAGCACG-1_1_1_1	S8	-6.46032	5.3171	32.6074	1.51789	1.52723	1.51845
AAAGGTATCCAGGACC-1_2	SG4	-8.88858	-5.58806			14.3235
AAAGGTATCCATCTGC-1_2_1	SG2	-4.82571	-0.234388	6.92202	6.78247	7.56704	6.90915
AAAGGTATCCTACGGG-1_1	SG3	-3.2572	4.57393	29.448
AAAGGTATCGAGCACC-1_2_1_1	S9	2.7221	6.61657	23.9902
AAAGGTATCGAGTTGT-1_2_1	SG2	-7.27891	-6.18718			15.6319
AAAGGTATCGTGGCGT-1_2	SG4	-7.87047	-5.02924			13.576
AAAGGTATCTAACGGT-1_1_1_1	S8	1.91526	6.90486	24.685
AAAGGTATCTAGGCAT-1_1	SG3	-0.353551	6.87824	26.5741
AAAGGTATCTCGAACA-1_1_1	SG1	-4.74915	5.7085	30.8509
AAAGGTATCTGCGGCA-1_1_1_1	S8	1.60908	-0.601414	13.9633	12.9493
AAAGGTATCTGGTTGA-1_2_1	SG2	-7.52201	-3.02544			11.9254
AAAGTCCAGAGATGCC-1_1	SG3	2.77203	-2.50616	14.6451			14.8091
AAAGTCCAGAGTGACC-1_1_1_1	S8	9.43775	-6.21982		23.1998		22.1984
AAAGTCCAGCCAACCC-1_2_1	SG2	-6.81071	-3.83224			11.9267
AAAGTCCAGCCTGAAG-1_2_1_1	S9	-4.57918	-8.9428			19.4868
AAAGTCCAGGCTGTAG-1_2_1	SG2	-6.77094	-3.43887			11.6358
AAAGTCCAGGTCATCT-1_1_1_1	S8	2.56283	-0.77018	14.8856	13.8922
AAAGTCCAGTCGGGAT-1_2_1_1	S9	-5.73442	-3.68691			11.044
AAAGTCCCAAATTGCC-1_2_1_1	S9	-2.59918	-0.882432	8.80574	8.76351	7.69498	8.81677
AAAGTCCCAACATACC-1_1_1_1	S8	2.62058	-2.30514	14.5529			14.5851
AAAGTCCCAAGAGTTA-1_2_1_1	S9	6.34481	4.53698	21.0291
AAAGTCCCAAGGTACG-1_1_1_1	S8	6.39365	5.6735	21.5936
AAAGTCCCACAGTGAG-1_1	SG3	-5.42449	6.18144	31.4454
AAAGTCCCACTAGGTT-1_2_1_1	S9	-1.24273	-2.80261	10.8912	10.3344		11.0471
AAAGTCCCACTATGTG-1_1_1	SG1	7.52802	4.25105	20.5606
AAAGTCCCAGCCCACA-1_2_1	SG2	8.80255	-7.78775		24.6683
AAAGTCCCAGGGAGAG-1_2_1_1	S9	3.97532	1.75478	19.6034	15.0896
AAAGTCCCATCTATCT-1_2_1_1	S9	-2.837	-1.85111	9.31146	8.93028	8.30391	9.29227
AAAGTCCCATCTTAGG-1_1_1_1	S8	0.45404	-3.11944	12.4164			12.672
AAAGTCCCATGGAGAC-1_2_1_1	S9	9.38338	-5.12901		22.1529		21.8694
AAAGTCCGTAAGATCA-1_1	SG3	7.58169	3.49192	20.1588
AAAGTCCGTAGACAGC-1_2_1_1	S9	-8.26835	-6.77774			15.3192
AAAGTCCGTCGAAACG-1_2_1	SG2	1.04794	7.11314	25.4269
AAAGTCCGTCGAAGCA-1_2_1	SG2	-7.35122	-4.20494			12.5802
AAAGTCCGTTAATGAG-1_2_1_1	S9	5.60552	-3.27095				17.8699
AAAGTCCTCAATCAGC-1_2	SG4	-8.29325	-5.2622			14.0073
AAAGTCCTCACCTACC-1_2_1	SG2	1.85165	6.24414	24.5019
AAAGTCCTCAGGAGAC-1_1_1_1	S8	1.08416	-5.26686				13.9445
AAAGTCCTCCGCTAGG-1_1_1_1	S8	2.48749	-1.17114	14.7161	13.8201
AAAGTCCTCCTTATCA-1_2_1_1	S9	-5.88307	3.57992	3.24	3.23217	3.26733	3.24079
AAAGTCCTCGATTGGT-1_2_1_1	S9	-7.03141	-5.42048			13.3055
AAAGTCCTCGGTTGTA-1_1	SG3	5.71854	5.65453	21.8326
AAAGTCCTCGTGGGAA-1_2_1	SG2	-9.8808	-6.84831			14.8431
AAAGTCCTCTCGTCAC-1_2_1	SG2	-8.18903	-4.75116			13.5306
AAAGTCCTCTGTAACG-1_2_1	SG2	-10.4382	-4.60106			14.0462
AAAGTGAAGATGTTAG-1_2	SG4	-6.01925	4.45306	2.47039	2.46656	2.50291	2.47219
AAAGTGAAGCACAAAT-1_2_1_1	S9	-9.21665	-6.60379			14.8464
AAAGTGAAGCTAAACA-1_1	SG3	-3.1352	5.92796	29.2189
AAAGTGAAGCTAATCC-1_1	SG3	2.8149	5.8847	23.6231
AAAGTGAAGGCGTCCT-1_2_1_1	S9	7.94537	-7.38476		24.1621
AAAGTGAAGGCTGGAT-1_1_1	SG1	9.02491	-4.63482		21.6128		21.4007
AAAGTGACAACGGGTA-1_1_1_1	S8	2.83694	-1.20166	15.0417	14.1697
AAAGTGACAACTCCCT-1_2_1	SG2	-5.25659	-6.68825			17.7428
AAAGTGACAAGAGTTA-1_2_1_1	S9	-5.3682	-9.14704			18.9185
AAAGTGACAAGTGATA-1_2	SG4	-10.3915	-4.67422			14.0462
AAAGTGACACAAGTTC-1_1	SG3	3.22635	-1.69283	15.2922	14.5825		15.0746
AAAGTGACACACGCCA-1_2_1	SG2	-5.42212	-3.48759			10.6993
AAAGTGACACAGAGCA-1_1	SG3	4.50286	6.59877	22.8189
AAAGTGACACATAACC-1_1_1	SG1	-4.22825	5.42118	30.3684
AAAGTGACACCGGTCA-1_2_1	SG2	-5.65937	-3.42986			10.8235
AAAGTGACACCGTCTT-1_2_1	SG2	-8.22721	-4.56984			13.4207
AAAGTGACAGCAGGAT-1_1_1_1	S8	0.0363499	-2.64065	12.033	11.4164		12.0784
AAAGTGACAGTCCGTG-1_2_1	SG2	-5.52236	-3.56985			10.8219
AAAGTGACATACCATG-1_1_1_1	S8	7.15029	2.35729	19.5804
AAAGTGACATCGCTAA-1_2	SG4	-4.71067	-1.16967	7.72814	7.38538	8.51857	7.67749
AAAGTGACATCTATCT-1_2_1	SG2	-5.80835	-4.27722			11.4809
AAAGTGACATTGGGAG-1_1_1_1	S8	0.932137	-0.796641	13.1322	12.2688		12.0208
AAAGTGAGTAAGCGGT-1_2	SG4	8.74033	-4.07883		21.0259		20.9953
AAAGTGAGTAGAGACC-1_1_1_1	S8	0.23293	-1.63204	12.2478	11.5744		11.7565
AAAGTGAGTCCCGCAA-1_2_1	SG2	-1.40083	5.65203	27.4647
AAAGTGAGTTTGGGTT-1_1_1_1	S8	0.953549	-0.479953	13.2419	12.2931		11.8648
AAAGTGATCATTTCCA-1_2_1	SG2	-5.15929	-6.89674			17.9334
AAAGTGATCCAGTACA-1_2	SG4	8.78107	-7.38514		24.2651
AAAGTGATCCGAAGGA-1_2_1	SG2	5.82242	2.91643	20.1588
AAAGTGATCCGTGTAA-1_1_1	SG1	2.11024	5.23117	23.9041
AAAGTGATCCTGCCAT-1_2	SG4	5.00325	5.87541	22.2945
AAAGTGATCTAGACCA-1_2_1	SG2	-0.755357	7.08265	26.9469
AAATGGAAGAGAGGTA-1_2	SG4	2.90916	6.69238	23.8757
AAATGGAAGATGTAGT-1_1	SG3	-9.23372	-6.83391			14.976
AAATGGAAGCCTAACT-1_1_1	SG1	-8.2175	-5.63079			14.3766
AAATGGAAGCGATGCA-1_1_1	SG1	2.03194	7.04063	24.6263
AAATGGAAGCGCCGTT-1_2_1_1	S9	6.24257	1.44575	19.0384
AAATGGAAGCGGGTAT-1_1_1_1	S8	1.54548	-0.371124	13.9534	12.8884
AAATGGAAGCTCCCTT-1_2_1	SG2	-6.10286	4.16781	2.64286	2.6392	2.66963	2.6445
AAATGGAAGGGCCTCT-1_2_1	SG2	-6.26945	-8.65091			17.8866
AAATGGAAGGTAAGGA-1_1_1	SG1	-7.9271	4.09339	1.58103	1.57991	1.57262	1.58002
AAATGGAAGTAGGTTA-1_1	SG3	-4.52968	1.96182	5.33887	5.33301	5.33599	5.33791
AAATGGAAGTATCTGC-1_1	SG3	6.25223	5.62578	21.5936
AAATGGAAGTCTAACC-1_2_1	SG2	-7.36497	-4.13948			12.5455
AAATGGAAGTTATGGA-1_2_1	SG2	-7.34227	-4.34172			12.6671
AAATGGACAAAGCACG-1_2_1	SG2	-4.54561	-7.25109			18.638
AAATGGACAACTGTGT-1_2	SG4	6.52441	-2.28222		18.1235
AAATGGACACAAAGTA-1_2	SG4	6.41835	3.11777	20.1588
AAATGGACACATATGC-1_2_1	SG2	-7.77992	-5.13154			13.608
AAATGGACACGTGTGC-1_1_1_1	S8	-0.101728	-2.2853	11.8855	11.282		11.779
AAATGGACACTCCTGT-1_2_1_1	S9	-5.44006	3.08256	3.90078	3.88915	3.93532	3.90192
AAATGGACAGGTACGA-1_2_1_1	S9	-0.636207	-3.37896				11.8305
AAATGGACATAATGCC-1_2_1_1	S9	9.1986	-6.96017		23.8951
AAATGGACATCCCACT-1_1	SG3	-4.71317	6.01052	30.7726
AAATGGACATCCGAGC-1_1_1_1	S8	-6.16222	-3.65879			11.3323
AAATGGACATGATCTG-1_1	SG3	0.703874	6.28832	25.5099
AAATGGACATGTGCCG-1_2	SG4	9.40522	-5.4668		22.4714		21.9758
AAATGGACATTGAGGG-1_2_1	SG2	6.4083	6.7948	22.0717
AAATGGAGTAACATGA-1_2_1_1	S9	8.90229	-2.53658		19.8882
AAATGGAGTAGCCAGA-1_2_1_1	S9	3.7698	7.13047	23.509
AAATGGAGTCTACGTA-1_2_1	SG2	-7.52469	6.12361	0.223902	0.223921	0.22391	0.22391
AAATGGAGTCTATGAC-1_1	SG3	-4.85835	3.93609	3.57586	3.55026	3.69143	3.58094
AAATGGAGTGAGGCAT-1_2	SG4	-5.76924	2.07282	4.50887	4.5187	4.47803	4.50843
AAATGGAGTGGCAGAT-1_1	SG3	0.282512	-3.64916				12.739
AAATGGAGTGGGTTGA-1_1	SG3	6.48469	5.18898	21.3496
AAATGGAGTGTCTTAG-1_1_1_1	S8	6.96846	0.834122	18.6353
AAATGGAGTGTGTACT-1_1_1_1	S8	5.80602	6.20383	22.0717
AAATGGAGTTATTCCT-1_1_1_1	S8	-4.0609	5.37389	30.2034
AAATGGAGTTCAATCG-1_1_1	SG1	8.25454	-6.19301		22.9935		21.0243
AAATGGAGTTGCATAC-1_2_1_1	S9	4.65625	6.78555	22.8074
AAATGGAGTTGGGAAC-1_2_1_1	S9	9.11099	-7.53167		24.4512
AAATGGAGTTTCTATC-1_2_1	SG2	1.32967	-3.59972				13.6649
AAATGGATCACCTCGT-1_1_1_1	S8	9.26085	-3.21468		20.527
AAATGGATCATCGCCT-1_2_1_1	S9	-0.775524	-1.19173	10.9876	10.5602		10.6075
AAATGGATCATTGCGA-1_1	SG3	8.41069	-4.74049		21.5392		20.8324
AAATGGATCATTTGCT-1_2	SG4	3.42358	7.02072	23.66
AAATGGATCCACAGCG-1_1	SG3	-9.76452	-5.28846			14.227
AAATGGATCCTTCGAC-1_1_1_1	S8	1.89145	-4.90859				14.5333
AAATGGATCGCACGGT-1_2_1_1	S9	8.6394	-7.26961		24.1331
AAATGGATCGCAGATT-1_1	SG3	6.71462	5.30096	21.3122
AAATGGATCGCAGTGC-1_1_1_1	S8	1.15673	-0.0187232		12.5037
AAATGGATCGCGATCG-1_2_1	SG2	5.84548	2.71395	20.0247
AAATGGATCGGCAGTC-1_2_1	SG2	-10.2886	-4.74774			14.0462
AAATGGATCGGCTGTG-1_2_1	SG2	-0.724491	-3.78764				11.9422
AACAAAGAGAAGTATC-1_2_1	SG2	-6.24524	-4.9042			12.2189
AACAAAGAGACAACTA-1_1	SG3	-3.85979	5.44101	29.9911
AACAAAGAGACCAACG-1_2_1_1	S9	-8.89875	-5.81674			14.4686
AACAAAGAGAGCAGAA-1_2_1	SG2	-8.39535	-3.80285			13.0179
AACAAAGAGAGGTCGT-1_1	SG3	6.6844	4.15123	20.6712
AACAAAGAGCAACCAG-1_1_1_1	S8	8.81935	-7.12363		24.0097
AACAAAGAGCAATAGT-1_1	SG3	8.29499	-1.89722		19.2028
AACAAAGAGCATTTCG-1_2_1	SG2	-7.0015	-3.59756			11.9143
AACAAAGAGCCTGGAA-1_2_1_1	S9	8.44681	-7.85114		24.6884
AACAAAGAGGCGCTTC-1_1_1	SG1	1.4609	5.95732	24.7425
AACAAAGAGTAGGATT-1_2_1	SG2	-7.01253	-4.28802			12.3833
AACAAAGAGTGGGAAA-1_1_1_1	S8	5.73297	4.63578	21.3174
AACAAAGCAACCAACT-1_1	SG3	-4.23869	5.39678	30.3818
AACAAAGCAACTGCTA-1_1	SG3	-3.0717	5.90591	29.157
AACAAAGCAATAACGA-1_2_1	SG2	-7.35826	-3.4576			12.0883
AACAAAGCAATAGTCC-1_2_1_1	S9	-2.41145	-1.39379	9.33006	9.11453	7.93511	9.31132
AACAAAGCACCGAATT-1_2	SG4	9.19788	-3.65751		20.8329		21.3294
AACAAAGCACTACGGC-1_2_1_1	S9	6.51705	-3.47994		18.9613		18.7793
AACAAAGCAGCCGTTG-1_1_1	SG1	2.07347	6.65763	24.4725
AACAAAGCAGCGACAA-1_2_1	SG2	-4.55056	-8.4728			19.2668
AACAAAGCAGTTTCAG-1_2	SG4	1.89888	6.9042	24.7
AACAAAGGTAATCAAG-1_1_1_1	S8	-6.16312	5.92157	32.2082	1.22241	1.22908	1.22166
AACAAAGGTACTCGTA-1_2_1_1	S9	-2.26812	-0.0172436	8.31435	8.68756	7.21242	8.38645
AACAAAGGTAGTCGGA-1_2_1	SG2	-6.99961	5.62061	33.083	0.944498	0.946006	0.94429
AACAAAGGTCTGATCA-1_2_1	SG2	6.69582	3.75599	20.4599
AACAAAGGTGACTCTA-1_1_1	SG1	7.80217	-1.86338		18.9008
AACAAAGGTGAGACGT-1_2_1	SG2	-5.96784	-1.43204			9.56029
AACAAAGGTGAGACGT-1_2_1_1	S9	-6.18138	-5.08287			12.2901
AACAAAGGTGAGTTTC-1_2_1	SG2	-7.80443	-3.93366			12.7197
AACAAAGGTGATATAG-1_1_1_1	S8	0.152585	6.40644	26.0388
AACAAAGGTGGTACAG-1_2	SG4	4.15081	2.07017	19.9372
AACAAAGGTTCGGTCG-1_2_1	SG2	8.4721	-2.20368		19.5009
AACAAAGGTTTGCAGT-1_2_1	SG2	3.48346	7.04519	23.6202
AACAAAGTCAAAGGAT-1_2_1	SG2	-5.51085	2.75147	4.12129	4.11448	4.13388	4.12157
AACAAAGTCACCGACG-1_1_1_1	S8	3.25288	-2.10837	15.2254			15.2097
AACAAAGTCATCGCCT-1_1	SG3	1.66025	7.39334	24.9761
AACAAAGTCATTGCCC-1_2_1_1	S9	-9.94029	-6.03476			14.5168
AACAAAGTCCCGAACG-1_1_1_1	S8	1.39931	-3.16548				13.5769
AACAAAGTCGGCATAT-1_1	SG3	-5.02398	5.77434	31.1134
AACAAAGTCGGCGATC-1_1	SG3	-6.09665	3.12071	3.47352	3.47376	3.46804	3.47349
AACAAAGTCGTCGGGT-1_2_1_1	S9	8.70318	-5.83432		22.7039		21.3821
AACAAAGTCGTGGGTC-1_2_1	SG2	3.32304	5.06154	22.8478
AACAAAGTCTGCGATA-1_2_1_1	S9	-7.77502	-6.32025			15.328
AACAAAGTCTTCTCAA-1_1_1_1	S8	2.85243	-1.96932	14.8618	14.2021		14.748
AACAAAGTCTTTGCGC-1_2_1	SG2	-5.83996	-3.81435			11.2031
AACAACCAGACCTTTG-1_2_1_1	S9	7.97322	-2.97849		19.7328
AACAACCAGACGGATC-1_1_1_1	S8	2.66583	-0.723953	14.9969	13.9916
AACAACCAGACTGAGC-1_1	SG3	4.65843	4.72701	21.8326
AACAACCAGACTTCAC-1_1_1_1	S8	1.32276	-4.91432				14.0442
AACAACCAGCACTCCG-1_2	SG4	-4.53096	-1.34571	7.96507	7.58384	8.58093	7.90128
AACAACCAGCAGCACA-1_2_1_1	S9	-4.84549	0.202187	6.56144	6.49528	7.00013	6.55697
AACAACCAGCCTGTGC-1_2	SG4	-9.63049	-4.66899			13.9531
AACAACCAGCTAAGTA-1_2	SG4	7.74841	-6.53867		23.2754
AACAACCAGCTACAAA-1_1_1_1	S8	0.38559	-2.94724	12.3541			12.5346
AACAACCAGGAGCTGT-1_1_1_1	S8	-7.90656	5.29013	34.0348	0.65009	0.650075	0.650083
AACAACCAGGGTATAT-1_2_1	SG2	5.63724	4.93798	21.5057
AACAACCAGTATGCAA-1_1_1_1	S8	2.60277	-3.62981				14.9058
AACAACCAGTCCCTAA-1_2_1	SG2	-5.09308	-7.08188			18.0851
AACAACCAGTGAGCCA-1_1	SG3	-7.18859	4.01051	2.09977	2.10019	2.09138	2.09916
AACAACCCAAATACGA-1_2_1	SG2	6.51156	6.41287	21.8326
AACAACCCAAGAATAC-1_2	SG4	-8.51658	-3.11594			12.6871
AACAACCCAAGTTTGC-1_2_1	SG2	7.60328	1.69838	19.1899
AACAACCCACCGGAAA-1_1_1	SG1	-3.17771	5.44682	29.2931
AACAACCCACTCCGAG-1_1_1_1	S8	8.61352	-6.5761		23.4363
AACAACCCAGAGTAAT-1_2_1_1	S9	8.52108	-3.04364		20.0704
AACAACCCAGGCATGA-1_1	SG3	-3.82076	5.9995	29.8945
AACAACCCAGGTACGA-1_1	SG3	-5.93301	-5.14657			12.1417
AACAACCCAGTATTCG-1_2_1	SG2	3.97619	6.7856	23.2536
AACAACCCATATAGCC-1_2_1_1	S9	-2.44619	-1.75935	9.53019	9.18902	8.1694	9.52014
AACAACCCATCTAACG-1_2	SG4	8.45548	-7.10991		23.9508
AACAACCCATTGAGGG-1_2_1_1	S9	-4.93236	0.340965	6.39875	6.34942	6.78412	6.3962
AACAACCGTAACTAAG-1_2_1	SG2	-10.1986	-5.16021			14.1796
AACAACCGTACCCGCA-1_1	SG3	0.150082	6.82778	26.1236
AACAACCGTATCGCGC-1_1	SG3	-5.83675	-2.18534			10.0701
AACAACCGTATGGTTC-1_2_1_1	S9	-1.99249	-1.34415	9.65669	9.45604	7.86972	9.6078
AACAACCGTCAAAGAT-1_1	SG3	-6.72862	5.05518	32.9196	1.55981	1.56534	1.55972
AACAACCGTCACAGAG-1_1	SG3	-7.78682	5.59835	0.479454	0.479424	0.479439	0.47944
AACAACCGTCGAACGA-1_1_1_1	S8	1.93295	-5.45429				14.691
AACAACCGTGCCTATA-1_2_1_1	S9	-1.63659	-1.60986	10.1564	9.82142	7.89991	10.0721
AACAACCGTTATCTTC-1_2_1	SG2	-7.08803	-4.56767			12.6358
AACAACCGTTCAGCTA-1_2_1_1	S9	-1.28893	-2.51565	10.7785	10.2835		10.8606
AACAACCTCACAGAGG-1_2_1_1	S9	-9.29776	-6.74885			14.8701
AACAACCTCAGAGCGA-1_1_1_1	S8	-2.21273	5.67604	28.2953
AACAACCTCAGCGCAC-1_2_1	SG2	-4.90667	-7.43494			18.4258
AACAACCTCATCACTT-1_2_1_1	S9	2.02078	-2.3633	13.9661	13.346		13.9384
AACAACCTCATCGCCT-1_1_1_1	S8	1.82068	-4.33704				14.3384
AACAACCTCCAATCCC-1_1	SG3	-7.62828	4.25111	1.63966	1.63958	1.63311	1.63965
AACAACCTCCACGGGT-1_2_1_1	S9	1.20778	-4.93996				13.9611
AACAACCTCCCAGTGG-1_2_1	SG2	-9.64785	-6.11604			14.5797
AACAACCTCCCTATTA-1_1_1_1	S8	9.03641	-7.10588		24.0192
AACAACCTCCGTGTCT-1_2	SG4	9.37893	-3.95929		21.1283		21.5728
AACAACCTCCTACCAC-1_1_1_1	S8	0.7867	-4.26194				13.407
AACAACCTCTCACTCG-1_2_1	SG2	-8.3662	-3.84952			13.0313
AACAACCTCTCAGAAC-1_1_1_1	S8	6.33475	5.99124	21.7466
AACAACCTCTCCGAGG-1_1	SG3	-8.02926	-2.77594			12.1384
AACAACCTCTCGAACA-1_2	SG4	-6.85663	-4.31797			12.285
AACAACCTCTGTCAGA-1_1_1	SG1	8.28319	-4.13358		20.9053		20.5745
AACAAGAAGAAGCTCG-1_2_1	SG2	2.85353	6.55962	23.8633
AACAAGAAGAGTTGTA-1_1_1_1	S8	2.05106	-0.506618	14.4585	13.3886
AACAAGAAGATCCTAC-1_1_1_1	S8	0.509451	-1.87672	12.5337	11.849		12.156
AACAAGAAGATGGCGT-1_1_1_1	S8	1.10188	-0.166568		12.4471
AACAAGAAGATGTAGT-1_2_1_1	S9	5.78927	3.93548	20.8761
AACAAGAAGCAAATGT-1_2_1_1	S9	8.15723	-7.77796		24.5804
AACAAGAAGCAACAAT-1_2	SG4	-4.7636	-9.14027			19.4321
AACAAGAAGCAAGGAA-1_2_1	SG2	-5.58164	-3.80909			11.0156
AACAAGAAGGCGTCCT-1_1	SG3	4.46556	4.62171	21.8571
AACAAGAAGGTAAAGG-1_1	SG3	1.37367	7.44514	25.2062
AACAAGAAGGTTCAGG-1_2	SG4	-9.33509	-6.42855			14.713
AACAAGAAGTAGGAAG-1_2_1_1	S9	7.24388	3.32208	20.1588
AACAAGACAAGGTTGG-1_1_1_1	S8	4.33815	7.0661	23.1127
AACAAGACAAGTCCAT-1_2_1	SG2	-5.68601	-1.49072			9.40997
AACAAGACAAGTGGGT-1_2_1	SG2	-3.92318	1.78295	5.84416	5.86355	5.75882	5.84258
AACAAGACACACAGCC-1_2	SG4	-5.84963	-7.99517			17.9083
AACAAGACACGTAGTT-1_2_1	SG2	4.5008	5.71785	22.4583
AACAAGACACTACCGG-1_1_1_1	S8	1.39561	-0.634494	13.7191	12.7361
AACAAGACAGCTACCG-1_2_1	SG2	8.03454	-2.2291		19.256
AACAAGACATAGGTAA-1_2_1_1	S9	9.68626	-5.78935		22.8235		22.3298
AACAAGACATTATGCG-1_2_1	SG2	7.38589	4.59985	20.7371
AACAAGAGTAATTAGG-1_2_1_1	S9	-3.03223	4.67776	29.1986
AACAAGAGTAGCGATG-1_2_1	SG2	-6.96684	-3.74907			11.9887
AACAAGAGTCCCTGAG-1_2_1	SG2	-10.352	-6.17083			14.5797
AACAAGAGTCCTGTTC-1_1_1_1	S8	1.6622	-0.435926	14.0524	13.0044
AACAAGAGTCGGCTAC-1_2_1_1	S9	8.76481	-3.37609		20.4391
AACAAGAGTCGTATGT-1_2_1	SG2	-7.72279	-6.20266			15.2789
AACAAGAGTCTACAAC-1_1	SG3	-7.20669	3.10266	2.8082	2.81509	2.75961	2.80475
AACAAGAGTGGACCTC-1_1_1_1	S8	0.886895	-0.744354	13.0948	12.224		11.9566
AACAAGAGTGTTCGAT-1_1	SG3	7.9007	-1.74589		18.9003
AACAAGATCAAGCTTG-1_2_1	SG2	-8.67188	-6.36364			14.8569
AACAAGATCACACCGG-1_1	SG3	3.96738	1.7284	19.579	15.0873
AACAAGATCACTCTTA-1_1	SG3	9.259	-5.00036		22.0089		21.7167
AACAAGATCATGCAGT-1_1_1	SG1	-5.69343	-0.66082	6.74404	6.57238	8.5509	6.72798
AACAAGATCCAATCTT-1_2	SG4	6.90837	1.19251	18.8645
AACAAGATCCACTAGA-1_2	SG4	-3.54179	2.69033	5.34345
AACAAGATCCAGTACA-1_1	SG3	0.362904	6.58926	25.8912
AACAAGATCCTCATAT-1_1_1_1	S8	1.28046	-0.69582	13.564	12.6201		12.3304
AACAAGATCCTTCTGG-1_1_1_1	S8	2.9932	-3.02586				15.1578
AACAAGATCGAACCAT-1_1_1_1	S8	0.465523	-0.755045	12.5762	11.7936		11.5077
AACAAGATCGTTAGAC-1_1_1	SG1	-7.16733	4.71324	1.55904	1.55918	1.56007	1.55917
AACAAGATCTAATTCC-1_2_1_1	S9	4.68833	1.68848	19.398
AACAAGATCTACCTTA-1_1_1	SG1	5.09603	6.18236	22.3215
AACAAGATCTAGTGAC-1_1	SG3	-6.44724	4.98954	32.6541	1.78505	1.79811	1.78559
AACAAGATCTCCGTGT-1_2_1_1	S9	7.7894	-2.85542		19.526
AACACACAGAGATGCC-1_1_1_1	S8	0.460092	-2.24662	12.4561	11.8034		12.2874
AACACACAGAGGATCC-1_2_1	SG2	9.19507	-7.06434		23.9978
AACACACAGAGGCTGT-1_2	SG4	3.74802	6.96756	23.4468
AACACACAGAGGTCAC-1_2_1	SG2	-8.59233	-3.97112			13.2454
AACACACAGATGGTCG-1_1_1	SG1	5.02969	2.39842	19.9772
AACACACAGCACTAAA-1_2	SG4	-7.87073	3.9341	1.74027	1.73981	1.72904	1.73923
AACACACAGCCATTGT-1_2_1_1	S9	8.31885	-2.58371		19.6529
AACACACAGCGATGGT-1_1_1_1	S8	1.03252	-0.718141	13.2805	12.3713		12.0736
AACACACAGGAATGTT-1_1	SG3	-4.88097	5.17581	31.061	2.58387	2.70543	2.60283
AACACACAGGCAGGGA-1_2_1_1	S9	6.86978	5.11065	21.1153
AACACACAGGCATCTT-1_2_1_1	S9	-2.02855	-1.44069	9.68113	9.45256	7.89991	9.64002
AACACACAGGGCTGAT-1_1	SG3	-1.2813	6.12383	27.3742
AACACACAGGTGCTTT-1_2_1_1	S9	3.17955	-1.93738	15.1921	14.5406		15.0845
AACACACAGTAGAGTT-1_1_1_1	S8	9.6183	-4.67592		21.7958		21.9823
AACACACAGTATCTGC-1_2_1	SG2	7.32487	3.15629	19.9873
AACACACAGTTCCGTA-1_2_1	SG2	-4.86407	0.202055	6.55044	6.48297	6.99953	6.54587
AACACACCAAGCAATA-1_2_1	SG2	-7.34508	-4.1733			12.5537
AACACACCAAGTTCGT-1_1_1	SG1	3.88773	5.79937	22.8352
AACACACCAGAGATGC-1_2	SG4	5.42087	4.05316	21.095
AACACACCAGCTATTG-1_1	SG3	-7.77185	3.92384	1.80922	1.8088	1.79551	1.80827
AACACACCAGTCAACT-1_1	SG3	7.922	-6.4281		23.183
AACACACCATGAGGGT-1_1	SG3	4.57034	6.55985	22.7894
AACACACCATTACTCT-1_2_1_1	S9	-4.50329	-8.35903			19.248
AACACACGTACAACGG-1_1_1	SG1	1.35337	6.35798	24.9559
AACACACGTACAGCGA-1_1_1_1	S8	3.1171	-1.85775	15.1489	14.4751		15.0056
AACACACGTAGCTGAG-1_2_1_1	S9	-4.62142	-7.63221			18.7702
AACACACGTAGGCTCC-1_2_1_1	S9	-2.00382	-0.464788	8.94081	9.15403	7.40201	8.96443
AACACACGTCAGTTTG-1_1_1_1	S8	3.28026	-1.91334	15.2956	14.6472		15.1936
AACACACGTCGACTTA-1_2_1	SG2	-8.31201	-4.49227			13.4117
AACACACGTCGTCGGT-1_2	SG4	-4.98278	-9.11153			19.2298
AACACACGTCTGATAC-1_2	SG4	-7.85346	4.17179	1.56445	1.56346	1.55706	1.56356
AACACACGTGGAGGTT-1_1	SG3	0.720779	6.93029	25.6537
AACACACGTTTACGAC-1_2_1	SG2	-4.58066	-7.6575			18.8181
AACACACTCGCAGTGC-1_2_1	SG2	7.70675	0.959156	18.7482
AACACACTCGCCTAGG-1_1_1_1	S8	8.4601	-7.63883		24.4789
AACACACTCGGCCAAC-1_1_1_1	S8	1.87957	-3.7304				14.2261
AACACACTCTATCCAT-1_1	SG3	-4.78362	6.03602	30.8387
AACACACTCTCCGAGG-1_2_1_1	S9	6.90403	-4.18059		20.2317		19.2597
AACACACTCTTCGTGC-1_2_1_1	S9	-2.38282	-1.33753	9.31749	9.11988	7.89991	9.29581
AACAGGGAGCCGCACT-1_1_1	SG1	-7.61531	4.10773	1.76065	1.76034	1.75288	1.75996
AACAGGGAGCGAATGC-1_2	SG4	4.19386	7.29952	23.2689
AACAGGGAGCTGGCTC-1_1_1_1	S8	5.78799	5.89204	21.8813
AACAGGGAGTCCCAGC-1_2_1	SG2	-9.00545	-5.07306			14.0462
AACAGGGAGTGGATTA-1_1	SG3	5.65559	6.42686	22.2114
AACAGGGAGTGTGTTC-1_1	SG3	-7.43677	3.87095	2.05679	2.05765	2.04174	2.05577
AACAGGGAGTGTTCCA-1_1	SG3	-1.52201	5.5986	27.5828
AACAGGGCAAGTGCTT-1_1_1_1	S8	2.3807	-0.868959	14.6912	13.7128
AACAGGGCAATCCTAG-1_2_1	SG2	-9.44516	-3.90469			13.5564
AACAGGGCACCTCTAC-1_1_1_1	S8	2.08455	-4.14399				14.5281
AACAGGGCACGGTAGA-1_2_1	SG2	-6.12301	-1.41672			9.66617
AACAGGGCACGTACAT-1_2	SG4	5.14937	2.38392	19.9264
AACAGGGCACTACACA-1_1_1_1	S8	8.80674	-4.63109		21.5493		21.1894
AACAGGGCACTACCCT-1_1_1	SG1	6.19425	3.44422	20.3977
AACAGGGCAGCCGTTG-1_2_1	SG2	-6.95452	-3.55164			11.8486
AACAGGGCATCTAACG-1_2_1	SG2	-5.5825	-7.43927			17.8508
AACAGGGCATTCATCT-1_2_1_1	S9	-1.28243	-2.55452	10.794	10.2966		10.8863
AACAGGGGTACGACAG-1_1_1	SG1	-6.42117	2.73704	3.58195	3.59286	3.53599	3.5802
AACAGGGGTACTCGTA-1_2_1_1	S9	-6.69581	5.76281	32.7589	1.01828	1.0204	1.01798
AACAGGGGTATCACGT-1_1	SG3	6.83667	2.46597	19.6829
AACAGGGGTATGAAGT-1_2_1	SG2	9.21681	-2.98676		20.3472
AACAGGGGTCTGTGCG-1_2_1_1	S9	4.84318	7.16409	22.8834
AACAGGGGTGAATGTA-1_2_1	SG2	-5.43721	-9.29017			18.9339
AACAGGGGTGATAGAT-1_1	SG3	7.00261	3.24289	20.1588
AACAGGGGTTGGGACA-1_1	SG3	-7.78085	3.80801	1.89443	1.89479	1.87998	1.89332
AACAGGGTCAAACGAA-1_2	SG4	2.32349	7.14482	24.4626
AACAGGGTCATAAGGA-1_2_1_1	S9	1.39457	-5.15374				14.1798
AACAGGGTCATCAGTG-1_2_1	SG2	-7.66689	-4.23133			12.8268
AACAGGGTCATGCCAA-1_2_1	SG2	6.67556	3.32149	20.2084
AACAGGGTCATGGGAG-1_1_1	SG1	-6.64263	3.64692	2.72282	2.72408	2.71504	2.72247
AACAGGGTCCCGAACG-1_2_1_1	S9	-6.02774	-3.60967			11.2026
AACAGGGTCGAGCTGC-1_2_1_1	S9	-5.70842	-3.63589			10.9902
AACAGGGTCGATACGT-1_1_1	SG1	6.70497	2.52582	19.7053
AACAGGGTCGTGCGAC-1_2_1_1	S9	1.26927	4.47128	24.3616
AACAGGGTCTAAGCGT-1_2_1	SG2	2.34897	4.30633	23.2003
AACAGGGTCTGGCCAG-1_1_1_1	S8	1.7202	7.14686	24.8986
AACAGGGTCTTGGAAC-1_1	SG3	3.10326	4.14762	22.4609
AACCAACAGACCCGCT-1_2_1	SG2	4.73154	5.86811	22.3855
AACCAACAGACGCTCC-1_1_1	SG1	4.42468	6.65346	22.9143
AACCAACAGATGGCAC-1_1	SG3	6.89988	2.77638	19.8986
AACCAACAGATTAGTG-1_1_1_1	S8	-3.1812	5.3855	29.3006
AACCAACAGCATCCTA-1_1_1_1	S8	1.75934	-5.13171				14.4798
AACCAACAGCCTGTGC-1_2	SG4	7.91934	-0.760649		18.4883
AACCAACAGCGATGCA-1_1_1	SG1	2.57869	6.47582	24.0146
AACCAACAGCGCCTCA-1_2_1	SG2	-8.29073	-4.67314			13.5249
AACCAACAGCTATCTG-1_1_1_1	S8	1.82449	-2.87341	13.6735			13.9093
AACCAACAGCTCTGTA-1_1_1	SG1	5.11217	5.62448	22.0717
AACCAACAGCTGGAGT-1_2_1	SG2	5.3192	6.18295	22.2825
AACCAACAGGCATGGT-1_1_1_1	S8	-5.52	4.55142	31.8061	2.68991	2.76181	2.70122
AACCAACAGTAGACAT-1_2_1_1	S9	-2.2209	-2.11127	9.86951	9.48152	8.30391	9.89088
AACCAACAGTAGTCAA-1_2_1	SG2	-4.53577	-1.47524	8.0646	7.61039	8.69453	7.99715
AACCAACCAAATTGGA-1_2_1	SG2	-7.19926	-4.08865			12.3884
AACCAACCAACCCTCT-1_2_1_1	S9	-10.1209	-5.561			14.313
AACCAACCAACTCCCT-1_1	SG3	-5.22716	5.1349	31.4134	2.41144	2.49303	2.42394
AACCAACCAAGCGCTC-1_1_1_1	S8	3.75681	-3.03086				15.988
AACCAACCACGACGAA-1_2_1_1	S9	-6.68428	2.83989	3.33899	3.34912	3.28746	3.33729
AACCAACCACGCAAAG-1_2_1	SG2	-4.28228	5.41269	30.4231
AACCAACCACGCTTAA-1_1	SG3	-7.01348	4.31916	1.96445	1.96445	1.96408	1.96443
AACCAACCAGGTGAGT-1_1	SG3	-8.14775	4.92359	34.3399	0.792232	0.792116	0.792277
AACCAACCATATCTGG-1_2_1_1	S9	-8.75447	-6.26971			14.7907
AACCAACCATCGTGCG-1_2	SG4	-9.79554	-5.00909			14.1401
AACCAACCATCTCCCA-1_2	SG4	1.89026	7.35748	24.8093
AACCAACCATTAAGCC-1_2_1_1	S9	-8.00111	-3.12605			12.3391
AACCAACGTCAAGCCC-1_1_1_1	S8	2.51333	-3.66206				14.8263
AACCAACGTCACGTGC-1_2_1	SG2	-7.29445	-5.8409			15.3123
AACCAACGTCAGGTGA-1_2_1_1	S9	-7.32867	-1.5093			10.6789
AACCAACGTCATACCA-1_2_1_1	S9	-2.69668	-0.781841	8.66576	8.63208	7.63052	8.67204
AACCAACGTCGACTGC-1_1_1_1	S8	0.66006	-1.14983	12.7802	11.9928		11.922
AACCAACGTCGTACTA-1_2_1	SG2	-7.42687	-3.36324			12.077
AACCAACGTTATAGCC-1_1_1_1	S8	7.04364	3.09385	20.015
AACCAACGTTGCGGCT-1_1_1_1	S8	0.305417	-1.81639	12.3137	11.6506		11.9237
AACCAACGTTGGTAGG-1_1_1_1	S8	3.40752	5.55832	23.0316
AACCAACGTTGTGGAG-1_2_1	SG2	-4.6666	0.456051	6.46516	6.42837	6.70937	6.4636
AACCAACGTTGTTGAC-1_1_1_1	S8	2.54976	-0.643533	14.905	13.8781
AACCAACTCAAACTGC-1_2_1	SG2	-0.410957	7.0725	26.6552
AACCAACTCAGACTGT-1_1	SG3	-5.2555	5.3965	31.4006	2.19583	2.25625	2.20226
AACCAACTCAGATGCT-1_2_1	SG2	-7.76716	-4.48053			13.0705
AACCAACTCATTCCTA-1_1	SG3	0.568273	6.70208	25.716
AACCAACTCCACGTGG-1_2_1_1	S9	-2.5569	-0.744073	8.73105	8.74175	7.63052	8.74232
AACCAACTCCATTCGC-1_2_1_1	S9	-0.38812	-4.09501				12.3522
AACCAACTCCTCACCA-1_1_1_1	S8	1.26599	-3.21214				13.4688
AACCAACTCGACTCCT-1_2_1	SG2	-6.56892	-5.15028			12.6548
AACCAACTCGAGCACC-1_2_1	SG2	-10.0017	-4.2684			13.9012
AACCAACTCGCGCCAA-1_2_1	SG2	9.21514	-5.60963		22.5722		21.8274
AACCAACTCGGTAACT-1_1	SG3	9.0734	-5.39213		22.339		21.6349
AACCAACTCGTAGCCG-1_2_1	SG2	6.48398	2.24684	19.601
AACCAACTCGTCAAAC-1_2_1	SG2	-4.42709	-0.0609035	7.02118	6.93425	7.3005	7.01158
AACCAACTCGTGTCAA-1_2_1	SG2	-7.35662	3.78339	2.17523	2.17598	2.15784	2.17404
AACCAACTCTAGCCAA-1_2_1_1	S9	-1.57311	-2.84648	10.619	10.11		10.7888
AACCAACTCTCATTTG-1_2_1	SG2	-6.54117	-4.37043			12.0821
AACCAACTCTGCTTAT-1_2_1_1	S9	2.62396	-2.80305				14.7261
AACCAACTCTGTAACG-1_1_1	SG1	-4.12606	6.01308	30.1951
AACCAACTCTTAGGAC-1_2_1_1	S9	2.01138	-4.42235				14.5272
AACCACAAGATAGTGT-1_2	SG4	4.99087	0.293877	18.0561	16.0597
AACCACAAGATGTAGT-1_1_1	SG1	4.47553	5.35676	22.3108
AACCACAAGCCAAGCA-1_1	SG3	-7.37995	4.57417	1.53806	1.53788	1.53666	1.5379
AACCACAAGCCGGAAT-1_2_1_1	S9	7.00125	3.27315	20.1588
AACCACAAGCGTCAAG-1_2	SG4	3.62679	6.97475	23.509
AACCACAAGGATATAC-1_1_1_1	S8	2.3802	-1.78155	14.4533	13.7145		14.1336
AACCACAAGGGACACT-1_2_1_1	S9	2.79864	-1.73626	14.8702	14.1432		14.6146
AACCACAAGGGTCACA-1_1_1_1	S8	1.75293	-4.5011				14.3191
AACCACAAGGTGATAT-1_1_1	SG1	-7.53099	3.37802	2.38824	2.39272	2.35368	2.38568
AACCACACACAGTGTT-1_1	SG3	4.27953	6.22846	22.7894
AACCACACACATTCGA-1_1	SG3	6.323	4.03489	20.7386
AACCACACACTCCTTG-1_1	SG3	3.94188	1.69408	19.5503	15.0643
AACCACACACTGTTCC-1_2_1_1	S9	1.73735	-2.95431	13.5874			13.8403
AACCACACAGGATCTT-1_2	SG4	5.98897	4.3173	21.026
AACCACACATGACTGT-1_2_1	SG2	-9.40377	-6.72932			14.8464
AACCACACATGCGTGC-1_1	SG3	3.70615	3.1457	21.2319
AACCACAGTAAGGTCG-1_2_1	SG2	-8.83211	-6.10802			14.6874
AACCACAGTACAAAGT-1_2_1_1	S9	-3.62747	6.00262	29.703
AACCACAGTATACGGG-1_2_1	SG2	3.7432	6.15267	23.0893
AACCACAGTATGTGTC-1_1_1	SG1	-6.1002	5.44525	32.2298	1.6393	1.656	1.63912
AACCACAGTCAGCTTA-1_1_1	SG1	6.22578	6.63524	22.0717
AACCACAGTCCACTCT-1_2_1_1	S9	-1.66086	-2.22203	10.3747	9.93552		10.3967
AACCACAGTCGCCACA-1_1	SG3	8.09697	-0.854163		18.6281
AACCACAGTCTCGGGT-1_1	SG3	0.0269378	6.82146	26.2144
AACCACAGTGAACTAA-1_2_1_1	S9	-0.472509	-1.32101	11.3238	10.8708		10.9442
AACCACAGTTCAAGTC-1_2_1	SG2	-0.662824	5.0829	26.6234
AACCACAGTTGTAAAG-1_1_1_1	S8	1.87113	-5.17177				14.5797
AACCACAGTTGTATGC-1_2_1	SG2	6.48912	3.83939	20.6222
AACCACAGTTTATGCG-1_1_1_1	S8	1.45829	-3.14621				13.6317
AACCACATCAAACTGC-1_2_1	SG2	-6.76896	-3.53252			11.6968
AACCACATCACGGGCT-1_2_1_1	S9	2.3896	-4.67873				14.9424
AACCACATCAGTGTCA-1_1	SG3	-1.33045	5.61442	27.3924
AACCACATCCCATAGA-1_1_1_1	S8	2.34717	-0.482203	14.759	13.6783
AACCACATCCCATGGG-1_2	SG4	9.10197	-3.03027		20.3278
AACCACATCGCTCTAC-1_2_1_1	S9	-10.0133	-6.06513			14.535
AACCACATCGGCATAT-1_1	SG3	8.45342	-2.61121		19.7264
AACCACATCGGCATCG-1_2_1	SG2	9.35696	-3.91317		21.0774		21.5428
AACCACATCGGTAGAG-1_1_1_1	S8	0.484469	-0.855273	12.5874	11.8136		11.5737
AACCACATCTAGACCA-1_2	SG4	-0.0222902	6.80748	26.2606
AACCACATCTCGCTTG-1_2_1_1	S9	-6.03417	-3.57095			11.1812
AACCACATCTTAGGAC-1_1_1	SG1	8.4049	-6.98699		23.8207
AACCATGAGACTACCT-1_2_1	SG2	-9.82411	-7.29008			14.9798
AACCATGAGAGTCTTC-1_1	SG3	-3.33193	4.93929	29.4936
AACCATGAGATGCTAA-1_1	SG3	2.84578	6.65801	23.9159
AACCATGAGATGGTAT-1_1_1	SG1	-6.83679	-4.32127			12.2723
AACCATGAGCACTGGA-1_2_1_1	S9	-2.88724	-1.37425	8.96977	8.71665	8.03469	8.953
AACCATGAGCCGTAAG-1_1_1	SG1	-0.210878	6.9756	26.4468
AACCATGAGCGGGTAT-1_1_1	SG1	-6.57655	4.55132	2.05069	2.05004	2.06187	2.05147
AACCATGAGGAGGGTG-1_1	SG3	-5.35712	1.99763	4.81618	4.8179	4.81089	4.81631
AACCATGAGGCTCAAG-1_2_1_1	S9	-5.37846	-6.30968			17.4405
AACCATGAGGGACAGG-1_2_1	SG2	-7.20243	-2.22477			11.1291
AACCATGAGGTGAGCT-1_1	SG3	-5.91234	2.57123	4.02331	4.0279	3.99956	4.02284
AACCATGAGTCAAGCG-1_2_1_1	S9	-8.23655	-6.53851			15.1838
AACCATGAGTTGAAAC-1_2_1_1	S9	-9.59099	-3.897			13.6336
AACCATGAGTTGGCGA-1_1	SG3	8.84507	-4.99537		21.9069		21.3145
AACCATGCAAAGCAAT-1_1_1_1	S8	7.93176	-4.41448		21.0523		20.298
AACCATGCAACAAAGT-1_1_1_1	S8	8.39074	-5.91382		22.7275		21.0905
AACCATGCAGCGTTTA-1_1_1	SG1	-0.174576	7.0735	26.4248
AACCATGCAGGCTATT-1_2_1	SG2	7.76229	-1.40332		18.6582
AACCATGCAGTTAGGG-1_1	SG3	-4.3414	5.17161	30.5176
AACCATGCAGTTGTCA-1_2_1_1	S9	-2.13703	-2.08189	9.9278	9.51583	8.25987	9.94114
AACCATGCATATGAAG-1_2_1	SG2	-5.04577	-4.95569			11.3762
AACCATGCATGGAGAC-1_2	SG4	-1.6312	6.73055	27.7381
AACCATGGTACCGGCT-1_1	SG3	3.59259	3.32517	21.4655
AACCATGGTAGCGAGT-1_1_1_1	S8	6.3895	6.06093	21.7643
AACCATGGTATCCCTC-1_2	SG4	-4.67566	-1.52452	8.01802	7.58182	8.80563	7.94456
AACCATGGTCACAGTT-1_2_1_1	S9	-2.32345	-1.00423	9.12632	9.04948	7.74741	9.11262
AACCATGGTCGCATCG-1_2_1_1	S9	-9.09055	-6.10615			14.609
AACCATGGTCGTCAGC-1_2_1	SG2	-7.73749	-5.70217			14.624
AACCATGGTGCACGCT-1_2_1_1	S9	-2.56943	6.35613	28.6371
AACCATGGTGCTATTG-1_1_1_1	S8	5.52143	6.0407	22.0717
AACCATGGTTCAAAGA-1_2_1_1	S9	-2.27654	-1.98803	9.78052	9.39157	8.2331	9.78124
AACCATGGTTCAAGGG-1_2	SG4	6.48925	-2.23575		18.0706
AACCATGTCAAGTGGG-1_1_1_1	S8	6.88396	4.25299	20.6672
AACCATGTCACTGAAC-1_1	SG3	5.91382	4.57502	21.1651
AACCATGTCCGTAATG-1_1_1_1	S8	1.09064	-0.733063	13.3353	12.4292		12.1548
AACCATGTCGTCGCTT-1_2_1_1	S9	3.78269	1.93973	19.8749
AACCATGTCTAGGAAA-1_2_1	SG2	5.40259	4.42899	21.3332
AACCATGTCTATACGG-1_1_1_1	S8	2.03235	-0.358337	14.4781	13.3709
AACCATGTCTCCCAAC-1_2_1_1	S9	-2.14151	-1.52427	9.63468	9.37205	7.96718	9.60413
AACCATGTCTCGCTTG-1_2_1	SG2	7.06567	2.39437	19.6332
AACCATGTCTGCGGGT-1_2_1	SG2	-4.56265	-7.83627			18.9259
AACCATGTCTTGGATG-1_1_1_1	S8	1.52508	-2.83271	13.4057			13.5765
AACCCAAAGAAACCAT-1_2_1_1	S9	-6.79595	-3.7539			11.8638
AACCCAAAGAACTTCC-1_2_1_1	S9	2.35326	6.89513	24.3356
AACCCAAAGCAGTCTT-1_1	SG3	5.93877	6.49538	22.0717
AACCCAAAGGAACTCG-1_1_1_1	S8	1.92602	-0.341321	14.3574	13.2646
AACCCAAAGGACTGGT-1_1_1	SG1	4.64245	6.89142	22.8816
AACCCAAAGGGCTAAC-1_2	SG4	-4.83535	-9.07601			19.3373
AACCCAAAGGTTCCAT-1_1_1_1	S8	0.559184	-3.6934				12.9981
AACCCAAAGTGAGGCT-1_1_1_1	S8	1.70523	-0.749471	14.0235	13.0436
AACCCAACAACACACT-1_2_1	SG2	-5.51699	2.19878	4.55919	4.56142	4.54714	4.55932
AACCCAACAAGTGGCA-1_1	SG3	6.41698	6.31222	21.8326
AACCCAACAATCTAGC-1_1	SG3	2.58672	6.23698	23.9496
AACCCAACACAGCGCT-1_1_1_1	S8	7.82237	2.6986	19.6829
AACCCAACACATACTG-1_2_1_1	S9	-1.94577	-1.74535	9.92722	9.60202	8.03469	9.89642
AACCCAACACATGACT-1_1_1	SG1	-4.34144	6.1211	30.3939
AACCCAACACGACCTG-1_1_1	SG1	6.60026	2.62832	19.8309
AACCCAACACGATTCA-1_2_1	SG2	3.63682	5.66811	22.9581
AACCCAACACTACACA-1_2_1	SG2	-6.21927	-3.87055			11.5119
AACCCAACAGACGATG-1_1	SG3	-0.404917	6.93676	26.6333
AACCCAACAGGGAATC-1_1_1_1	S8	1.52631	-2.15917	13.5299			13.3167
AACCCAACAGTCTACA-1_1_1_1	S8	0.694769	-5.11224				13.5938
AACCCAACATCAGCGC-1_2_1_1	S9	7.92014	-3.30011		19.9638		20.0608
AACCCAACATCCTTGC-1_1_1	SG1	9.09362	-7.61952		24.5363
AACCCAACATCTAGAC-1_2_1	SG2	-8.8676	-7.41635			15.3684
AACCCAACATTGAGGG-1_2	SG4	3.93405	-1.70431	15.8886	15.3111		15.973
AACCCAAGTAAGACCG-1_2	SG4	-5.50174	4.9377	31.7236	2.39956	2.46653	2.41055
AACCCAAGTACGTTCA-1_2_1_1	S9	0.86331	7.06351	25.5489
AACCCAAGTAGGAGGG-1_2_1	SG2	-5.14579	-6.67895			17.8331
AACCCAAGTCGACTTA-1_1	SG3	6.56838	5.13743	21.2598
AACCCAAGTGACGTCC-1_1	SG3	3.57623	-2.99333				15.7965
AACCCAAGTTAGCTAC-1_2	SG4	4.24471	7.03637	23.1731
AACCCAAGTTCGGACC-1_2	SG4	2.8711	-2.20671	14.8184			14.8358
AACCCAATCAACCCGG-1_2	SG4	0.840198	6.97416	25.549
AACCCAATCAGGGATG-1_1	SG3	8.17943	-2.20882		19.3378
AACCCAATCATGAGAA-1_1	SG3	4.79599	6.55732	22.6753
AACCCAATCCACATAG-1_1_1_1	S8	8.54183	-7.63828		24.4883
AACCCAATCCACTTTA-1_2_1_1	S9	1.34136	-3.1296				13.51
AACCCAATCCGGTAGC-1_2_1_1	S9	-6.45787	-4.00961			11.78
AACCCAATCCTCAGAA-1_1	SG3	-1.50544	6.59927	27.6203
AACCCAATCCTCTAGC-1_2	SG4	1.69778	6.9967	24.8692
AACCCAATCTACGCAA-1_1_1_1	S8	4.69085	5.77349	22.3531
AACCCAATCTATCGGA-1_2_1	SG2	-7.99834	-4.38684			13.1561
AACCCAATCTGCTTAT-1_1_1	SG1	7.13294	3.81638	20.3977
AACCCAATCTTGGATG-1_2_1_1	S9	-1.99634	-2.28782	10.1174	9.66538	8.30391	10.1589
AACCTGAAGAACTTCC-1_2_1	SG2	-9.03425	-3.44399			13.1577
AACCTGAAGAATCGAT-1_2	SG4	-5.00957	4.33212	31.3233	3.15575	3.28617	3.18
AACCTGAAGACCAAGC-1_2_1_1	S9	-2.57072	-0.918402	8.86672	8.80076	7.72311	8.86231
AACCTGAAGAGCACTG-1_1_1	SG1	3.54284	3.45724	21.6191
AACCTGAAGAGCATAT-1_1_1_1	S8	-7.64637	4.49768	1.43466	1.43441	1.43205	1.43457
AACCTGAAGATAGTGT-1_2_1	SG2	9.33	-7.21489		24.1636
AACCTGAAGATGGTAT-1_1_1_1	S8	0.693078	-4.82042				13.5035
AACCTGAAGCATGTTC-1_1_1_1	S8	0.337508	6.86115	25.9463
AACCTGAAGCCAGACA-1_2_1_1	S9	-1.9025	-1.50782	9.84712	9.575	7.89991	9.78543
AACCTGAAGGGAGAAT-1_1_1_1	S8	6.30389	1.34925	18.9786
AACCTGAAGTAGAATC-1_2_1	SG2	9.59675	-4.43093		21.5739		21.8995
AACCTGAAGTCATTGC-1_1_1_1	S8	1.75154	-3.07949				13.9036
AACCTGAAGTTTCAGC-1_1_1_1	S8	4.98487	6.90307	22.7467
AACCTGACAAATCGGG-1_2_1	SG2	-6.22278	-3.96292			11.576
AACCTGACAATGACCT-1_1_1	SG1	8.16237	-3.43789		20.2137		20.318
AACCTGACACAGCCAC-1_2_1_1	S9	1.74173	-5.38059				14.5069
AACCTGACACAGTCGC-1_2_1	SG2	4.71599	6.86941	22.8095
AACCTGACACCGTACG-1_1_1_1	S8	6.8643	2.26191	19.5422
AACCTGACACTGGATT-1_1_1	SG1	4.90206	5.96713	22.3237
AACCTGACACTGTCGG-1_2_1	SG2	-7.65451	-4.44343			12.9652
AACCTGACAGGAGGAG-1_2	SG4	8.9527	-2.56861		19.9431
AACCTGACATACCATG-1_2_1_1	S9	-5.4633	-8.81699			18.6651
AACCTGACATCAGCGC-1_1	SG3	7.43069	3.53343	20.1588
AACCTGAGTAATTAGG-1_1_1_1	S8	1.93133	-5.45621				14.6899
AACCTGAGTACGACAG-1_2_1	SG2	-7.11686	-5.50124			13.4723
AACCTGAGTAGAGCTG-1_1_1_1	S8	3.24092	6.29568	23.509
AACCTGAGTAGGCTGA-1_2	SG4	9.18426	-4.85536		21.8591		21.6081
AACCTGAGTCCCTGAG-1_2_1_1	S9	8.69248	-6.26609		23.136		21.4812
AACCTGAGTGAGGATC-1_1_1_1	S8	1.22072	-3.49665				13.5274
AACCTGAGTGCGTCGT-1_1	SG3	-4.56345	3.19258	4.33724	4.30178	4.42526	4.33878
AACCTGAGTGGCCACT-1_2_1	SG2	-6.20313	-4.29798			11.7802
AACCTGATCAAACCCA-1_2_1	SG2	-4.64319	-0.457442	7.20902	7.03998	7.78761	7.18712
AACCTGATCAACTCTT-1_2_1_1	S9	2.54038	-2.15567	14.5133			14.4477
AACCTGATCAGCTTGA-1_1_1_1	S8	1.79917	-4.68938				14.4015
AACCTGATCATACGAC-1_2_1	SG2	9.21595	-3.83529		20.9784		21.3904
AACCTGATCATGCATG-1_1	SG3	-3.55756	5.9691	29.6364
AACCTGATCCAAGCCG-1_1_1	SG1	-0.510605	-2.02262	11.4271	10.8899		11.2746
AACCTGATCCCAAGCG-1_2	SG4	8.57705	-4.83592		21.6832		21.0161
AACCTGATCCGGCTTT-1_2_1_1	S9	-3.25215	-1.65324	8.91281	8.5468	8.30391	8.89668
AACCTGATCCTCAGGG-1_1_1	SG1	-4.7196	5.35525	30.8716
AACCTGATCCTGGGTG-1_2_1	SG2	-7.1085	5.49303	33.2132	0.978594	0.979792	0.978429
AACCTGATCGCCAATA-1_1	SG3	-8.24424	4.33844	34.5435	1.19321	1.1915	1.19457
AACCTGATCGCTCTAC-1_2_1	SG2	-6.98737	-3.98946			12.1634
AACCTGATCGGCGATC-1_2	SG4	-4.65081	1.09808	5.9597	5.95899	6.01178	5.95988
AACCTTTAGACCAGAC-1_2_1_1	S9	8.14874	-0.797506		18.6379
AACCTTTAGACCGCCT-1_1_1_1	S8	1.46679	-3.21406				13.6628
AACCTTTAGAGCAAGA-1_2_1	SG2	8.3702	-5.51148		22.3143		20.9752
AACCTTTAGAGTTGAT-1_1_1_1	S8	4.48687	4.71955	21.914
AACCTTTAGCACCCAC-1_1_1_1	S8	-7.9096	4.27933	1.44512	1.44466	1.44029	1.44495
AACCTTTAGCGAGAAA-1_2_1	SG2	7.66063	-0.719507	17.8081
AACCTTTAGCTCCATA-1_2_1	SG2	-6.39703	-4.62977			12.1462
AACCTTTAGGCTTAAA-1_2_1_1	S9	-2.64384	-1.01578	8.88487	8.78096	7.76514	8.87906
AACCTTTAGGTCATTC-1_2_1	SG2	6.28873	3.50738	20.4048
AACCTTTAGGTCCTGC-1_1_1	SG1	6.23971	4.31724	20.8958
AACCTTTAGGTTATAG-1_2_1	SG2	5.23703	3.60997	20.8744
AACCTTTAGTAAGAGG-1_2_1	SG2	-1.31334	6.68487	27.4331
AACCTTTAGTCGCCCA-1_2_1	SG2	-9.67866	-7.31897			14.9871
AACCTTTAGTGCACTT-1_1_1_1	S8	9.59323	-5.62822		22.6567		22.1989
AACCTTTAGTTGGCTT-1_1_1_1	S8	0.231828	-2.13795	12.2289	11.5837		12.0195
AACCTTTCAAGATCCT-1_2_1	SG2	-6.61184	-4.86372			12.4795
AACCTTTCAATACCTG-1_1_1_1	S8	1.98243	-4.50968				14.5211
AACCTTTCAATGTCAC-1_2_1_1	S9	9.56876	-6.57421		23.5634		22.415
AACCTTTCACAATCTG-1_1	SG3	5.30107	5.25409	21.8326
AACCTTTCACCTCTAC-1_2_1_1	S9	2.20045	-2.64224	14.0781			14.2313
AACCTTTCACCTGCAG-1_2_1_1	S9	-1.96517	-2.11475	10.0724	9.65148	8.21769	10.0935
AACCTTTCACGTGAGA-1_2	SG4	6.05042	5.43454	21.5936
AACCTTTCACTGTGTA-1_1	SG3	4.68888	6.53399	22.7437
AACCTTTCAGTGGTGA-1_1_1_1	S8	-5.91006	-4.29056			11.561
AACCTTTCATCAACCA-1_1_1	SG1	-2.96545	5.99201	29.0458
AACCTTTCATCGCTGG-1_2_1_1	S9	-5.39766	-1.09595			8.85523
AACCTTTCATGGAAGC-1_2_1	SG2	4.4368	5.28348	22.2878
AACCTTTGTACGACAG-1_2_1_1	S9	6.08092	4.97615	21.3545
AACCTTTGTAGCTTAC-1_1_1	SG1	7.42315	3.58243	20.1782
AACCTTTGTATCACGT-1_2_1	SG2	-6.3418	-7.61545			17.2909
AACCTTTGTCACTTAG-1_2_1_1	S9	7.80656	-6.08463		22.8061		20.5429
AACCTTTGTCATCCCT-1_2	SG4	-7.74519	-4.98411			13.4509
AACCTTTGTCCTACGG-1_2_1_1	S9	-9.38288	-6.61877			14.8437
AACCTTTGTCCTGGGT-1_1_1	SG1	6.93458	5.85449	21.4463
AACCTTTGTCTAGGCC-1_2_1_1	S9	-1.11196	-1.74016	10.767	10.3249		10.6075
AACCTTTGTCTTTCAT-1_2_1_1	S9	-5.27351	1.6215	5.16809	5.1717	5.1804	5.16863
AACCTTTGTGGAGAAA-1_1	SG3	3.574	-2.88465				15.7687
AACCTTTGTGGAGAAA-1_1_1_1	S8	5.1215	6.93199	22.6589
AACCTTTGTGTGCCTG-1_2_1	SG2	-5.48063	-3.6511			10.8421
AACCTTTGTTGTGTTG-1_2_1_1	S9	3.20647	6.53761	23.6081
AACCTTTTCATCACTT-1_2_1	SG2	4.97938	5.8132	22.2682
AACCTTTTCATGGATC-1_1_1_1	S8	8.29168	-1.55591		19.0171
AACCTTTTCCGCTGTT-1_2_1	SG2	5.41158	6.08945	22.1511
AACCTTTTCCTACCAC-1_2_1	SG2	-4.93501	-8.67823			19.0452
AACCTTTTCGCAATGT-1_2_1_1	S9	-2.32396	-1.6217	9.54031	9.2558	8.03469	9.52515
AACCTTTTCGGAAACG-1_2_1_1	S9	-8.15847	-3.94261			12.9692
AACCTTTTCGGCCTTT-1_2_1_1	S9	-7.31626	-7.43555			16.3803
AACCTTTTCGTAACCA-1_2_1_1	S9	-8.92183	-4.86969			13.9128
AACCTTTTCGTCGCTT-1_1_1_1	S8	0.136685	-1.59676	12.1127	11.4822		11.6552
AACCTTTTCGTTACCC-1_2_1	SG2	9.24685	-4.31858		21.385		21.5364
AACCTTTTCTACGCAA-1_2_1	SG2	-6.91729	-4.00993			12.1245
AACCTTTTCTCAGTCC-1_2_1	SG2	9.86477	-5.33593		22.429		22.3875
AACGAAAAGAGATCGC-1_1_1	SG1	5.82345	3.51533	20.607
AACGAAAAGAGATTCA-1_2_1	SG2	6.97178	4.89386	21.0089
AACGAAAAGAGCTGAC-1_1	SG3	4.31576	2.42313	20.2345
AACGAAAAGATTCGCT-1_1_1	SG1	4.34864	5.56144	22.4682
AACGAAAAGCCATTGT-1_1_1	SG1	-5.95972	-4.38933			11.6605
AACGAAAAGCTCCACG-1_2_1_1	S9	9.08683	-6.97044		23.8911
AACGAAAAGGACGGAG-1_2	SG4	8.68592	-8.39555		25.2578
AACGAAAAGGGTTTCT-1_2_1	SG2	-7.05586	-4.75557			12.7496
AACGAAAAGTCAATCC-1_1	SG3	5.81974	2.23817	19.6829
AACGAAAAGTGAGTTA-1_2	SG4	-9.67518	-6.84381			14.8464
AACGAAAAGTGCAGGT-1_2_1	SG2	-5.54102	-3.59264			10.8441
AACGAAACAACTCGTA-1_1_1_1	S8	6.95458	5.89742	21.4683
AACGAAACAAGAGTAT-1_1_1	SG1	-0.951166	6.27432	27.0636
AACGAAACAAGTCCAT-1_1_1_1	S8	1.92433	-2.81354	13.7836			13.9858
AACGAAACACACCTAA-1_1_1	SG1	-0.521755	6.4321	26.6638
AACGAAACACATGAAA-1_1	SG3	2.60783	3.58743	22.4594
AACGAAACACGCTTAA-1_1_1_1	S8	2.16382	-0.754688	14.5046	13.4979
AACGAAACAGACACAG-1_2_1	SG2	-7.23886	-4.52849			12.7242
AACGAAACAGATTAAG-1_2_1	SG2	7.44405	2.96506	19.9205
AACGAAACAGCACGAA-1_2_1	SG2	-6.05377	6.32157	32.0333	0.970129	0.973858	0.969612
AACGAAACAGCATCTA-1_1_1_1	S8	1.07577	-3.22589				13.2897
AACGAAACAGCTGTGC-1_2_1_1	S9	-0.509348	6.92711	26.7105
AACGAAACAGTTTCAG-1_1	SG3	4.28725	3.95193	21.5418
AACGAAACATACTTTC-1_1_1_1	S8	1.50265	-3.31203				13.7298
AACGAAACATCCGTGG-1_2_1	SG2	-9.40595	-5.23326			14.1796
AACGAAACATTGCTTT-1_1	SG3	7.56916	1.67649	19.1706
AACGAAACATTGTGCA-1_1_1_1	S8	0.0986442	-5.37989				13.2123
AACGAAAGTAGATGTA-1_2_1	SG2	-7.30469	-4.30752			12.6163
AACGAAAGTATGTGTC-1_2_1	SG2	1.35563	6.23213	24.9341
AACGAAAGTATTGAGA-1_1	SG3	7.77106	2.57623	19.6752
AACGAAAGTCCAACGC-1_2_1	SG2	8.07931	-2.52254		19.4747
AACGAAAGTCGGCACT-1_1_1_1	S8	0.369313	-1.87834	12.3754	11.7089		12.0215
AACGAAAGTGAATATG-1_2_1	SG2	-10.0681	-4.59134			14.0435
AACGAAAGTGACTGAG-1_2_1_1	S9	4.53837	1.48984	19.2212	15.56
AACGAAAGTGATACTC-1_2	SG4	-3.45294	2.49254	5.5552	5.55169	5.47149	5.552
AACGAAAGTGTATTGC-1_1	SG3	5.31492	5.01556	21.6618
AACGAAAGTTGCTCAA-1_1_1_1	S8	6.22991	4.65409	21.1153
AACGAAATCAAGAGTA-1_2_1_1	S9	-2.68972	-0.690372	8.5888	8.60243	7.61805	8.60567
AACGAAATCCCTATTA-1_2_1	SG2	0.567417	4.7171	25.2232
AACGAAATCCGATAAC-1_2_1_1	S9	8.86938	-6.02894		22.9266		21.5964
AACGAAATCCGCTGTT-1_1_1	SG1	-8.11116	3.84092	1.66572	1.66555	1.65152	1.66487
AACGAAATCCGGACGT-1_1_1_1	S8	6.23199	-3.93878		19.1228		18.5683
AACGAAATCGAGATAA-1_1_1_1	S8	2.10329	6.69127	24.4725
AACGAAATCGGCTTCT-1_1	SG3	7.25707	3.33254	20.1588
AACGAAATCGGTGCAC-1_2	SG4	0.428126	6.40056	25.7857
AACGAAATCTACCTTA-1_2_1	SG2	7.93685	-1.99329		19.0536
AACGAAATCTAGAGCT-1_2_1	SG2	3.3383	7.2084	23.7494
AACGAAATCTAGCCAA-1_1_1_1	S8	9.00806	-2.52192		19.9359
AACGAAATCTCGCGTT-1_1_1	SG1	1.91824	7.36502	24.7855
AACGGGAAGACCCTTA-1_1	SG3	-8.10731	3.74821	1.74116	1.74056	1.72629	1.73978
AACGGGAAGCCTAGGA-1_2	SG4	2.27042	7.01561	24.4596
AACGGGAAGCGGATCA-1_2_1	SG2	-7.34198	-6.16853			15.5722
AACGGGAAGGGCATGT-1_2	SG4	-5.30147	1.95058	4.88727	4.88846	4.88695	4.88743
AACGGGAAGGTCGTGA-1_1	SG3	3.67077	7.12017	23.509
AACGGGAAGTCCCGGT-1_2_1_1	S9	-4.70699	-1.95837			9.16292
AACGGGAAGTGATAAC-1_2_1	SG2	8.29808	-5.96352		22.7674		21.0122
AACGGGAAGTGGTCAG-1_1_1_1	S8	-5.30149	1.14723	5.53207	5.53331	5.60871	5.53331
AACGGGAAGTTCCATG-1_1	SG3	-9.83501	-3.99882			13.7333
AACGGGAAGTTGAAAC-1_2_1	SG2	9.24255	-3.02764		20.3574
AACGGGACAAACCATC-1_2_1	SG2	-6.64999	-4.4366			12.2097
AACGGGACAAAGGATT-1_1_1	SG1	3.9322	6.31079	23.029
AACGGGACAACCACGC-1_2_1	SG2	9.02128	-7.12078		24.0321
AACGGGACAAGAATGT-1_2_1	SG2	-9.19982	-3.32454			13.1811
AACGGGACAAGCAGGT-1_2_1	SG2	6.42753	3.71774	20.5376
AACGGGACAATAACGA-1_1_1	SG1	-8.14818	3.89859	1.59882	1.59731	1.58756	1.59746
AACGGGACAATCGAAA-1_2_1	SG2	9.06767	-4.98127		21.9455		21.5268
AACGGGACAATTTCGG-1_2	SG4	-3.72791	2.42838	5.44264	5.43968	5.38453	5.44007
AACGGGACAGGACGAT-1_2_1_1	S9	0.539801	6.73781	25.7517
AACGGGACAGGAGACT-1_2	SG4	-7.30951	5.88868	33.3379	0.541734	0.541828	0.541554
AACGGGACAGGTGAGT-1_2_1_1	S9	8.88231	-4.11866		21.1052		21.1392
AACGGGACATACCGTA-1_2	SG4	4.73955	1.77198	19.4724
AACGGGAGTATCTCGA-1_2_1	SG2	-0.57881	-3.07168	11.5372	10.9071		11.741
AACGGGAGTGGATTTC-1_1	SG3	-7.86632	5.49108	0.515718	0.515725	0.515717	0.515717
AACGGGAGTTCAAAGA-1_2	SG4	4.43536	3.94472	21.4461
AACGGGATCAAACCTG-1_2_1_1	S9	0.0537437	-1.94525	12.0367	11.4108		11.7509
AACGGGATCATCGTAG-1_1_1	SG1	-7.08572	3.7586	2.36202	2.36284	2.34744	2.36096
AACGGGATCATTCTTG-1_2_1	SG2	-5.82818	-3.97247			11.2962
AACGGGATCCAGCCTT-1_1	SG3	6.89472	-2.99655		18.9381		19.0628
AACGGGATCCCGAAAT-1_1	SG3	4.84372	4.83562	21.8293
AACGGGATCCGTAATG-1_2_1	SG2	-6.82703	-4.54022			12.4145
AACGGGATCGCGTGCA-1_1	SG3	3.68431	6.27722	23.2082
AACGGGATCGCGTTTC-1_2	SG4	-5.41435	2.62243	4.28194	4.27501	4.29407	4.28228
AACGGGATCTGTTGGA-1_1_1_1	S8	0.918932	-0.779154	13.1216	12.2557		12.0011
AACGTCAAGACGATAT-1_1_1	SG1	-7.24411	5.17266	33.4054	1.14899	1.1499	1.14885
AACGTCAAGAGGCGGA-1_2_1	SG2	-6.35123	-4.27873			11.8784
AACGTCAAGATCGCCC-1_2_1	SG2	7.72234	2.68907	19.6829
AACGTCAAGATTGCGG-1_2	SG4	7.46458	2.08089	19.4154
AACGTCAAGCACCTGC-1_2	SG4	6.5785	1.50271	19.0704
AACGTCAAGCAGGCTA-1_1	SG3	0.500789	6.68453	25.7779
AACGTCAAGCATAGGC-1_1_1_1	S8	-4.32708	5.42341	30.4662
AACGTCAAGCCGATCC-1_2_1_1	S9	-1.51148	-1.73116	10.3432	9.96959		10.2498
AACGTCAAGCGCCTAC-1_1	SG3	2.69985	5.84183	23.7015
AACGTCAAGCGGGTTA-1_2_1	SG2	-4.49496	-7.83353			18.9823
AACGTCAAGGATTCAA-1_2_1	SG2	-10.0443	-4.98085			14.1758
AACGTCAAGGCTAGCA-1_1_1	SG1	3.98492	6.46544	23.0659
AACGTCAAGGTTGGTG-1_2_1	SG2	-5.49287	2.68687	4.18326	4.17753	4.19376	4.18394
AACGTCAAGTATGGAT-1_1_1	SG1	-4.40503	4.63654	30.6518	3.26424	3.46751	3.30894
AACGTCAAGTGATTCC-1_1_1_1	S8	6.58713	5.65358	21.4976
AACGTCAAGTTGCTCA-1_1_1	SG1	4.12813	7.02833	23.2649
AACGTCACAATACAGA-1_2	SG4	1.21311	6.81967	25.198
AACGTCACAATCTAGC-1_2_1_1	S9	-6.21881	2.59979	3.81487	3.82466	3.77273	3.81393
AACGTCACAATGAAAC-1_2	SG4	5.38019	4.84163	21.5852
AACGTCACAATGGCAG-1_2_1_1	S9	-2.32059	-0.911394	9.03711	9.0172	7.65658	9.04351
AACGTCACAATTCTCT-1_2_1_1	S9	-0.423472	-2.00228	11.5199	10.9751		11.3435
AACGTCACACAACGTT-1_2_1	SG2	-7.03514	-2.64659			11.2969
AACGTCACAGCCTACG-1_2_1_1	S9	1.5366	-4.9686				14.2415
AACGTCACAGCTCATA-1_1_1_1	S8	1.89845	-0.71099	14.2415	13.2346
AACGTCACAGTAACGG-1_2_1	SG2	7.85314	2.45646	19.5418
AACGTCACAGTTCACA-1_2_1	SG2	5.13752	6.05439	22.3108
AACGTCACATAATCGC-1_2_1	SG2	-4.76936	-6.76108			18.1958
AACGTCACATACTTTC-1_1_1	SG1	5.56249	2.78492	20.1588
AACGTCACATATCGGT-1_2_1_1	S9	9.03119	-7.59425		24.5037
AACGTCACATCCGGTG-1_2_1	SG2	-4.9054	-7.11681			18.2631
AACGTCAGTAGGTTTC-1_2_1	SG2	-7.3178	-4.84457			13.0211
AACGTCAGTCACGTGC-1_2_1	SG2	-5.36378	-3.41605			10.6076
AACGTCAGTCTGCATA-1_2_1_1	S9	-8.0389	-5.25429			13.8865
AACGTCAGTGAATTGA-1_2_1_1	S9	9.21561	-4.64311		21.6732		21.5855
AACGTCAGTGCGGTAA-1_2_1_1	S9	8.85242	-4.35849		21.3125		21.168
AACGTCAGTGCTTATG-1_1_1	SG1	-5.50814	5.41182	31.6494	2.03022	2.07492	2.03397
AACGTCAGTGTCATGT-1_1_1_1	S8	-5.38776	-0.665154	6.93052	6.73837	8.37256	6.90867
AACGTCAGTTCAGGTT-1_1_1	SG1	6.68558	0.986342	18.7482
AACGTCAGTTGAGTCT-1_2_1	SG2	-4.17304	3.89412	30.5029	3.9656	4.17456	4.02012
AACGTCAGTTGGGAAC-1_2_1	SG2	5.17571	4.32281	21.3545
AACGTCAGTTGGGTTT-1_1_1_1	S8	5.74838	3.493	20.6181
AACGTCAGTTGTGGCC-1_1_1_1	S8	2.0954	6.27444	24.3242
AACGTCATCCATAGAC-1_2_1	SG2	-7.91282	-3.5432			12.5466
AACGTCATCCGATTAG-1_1_1_1	S8	-5.33634	6.12749	31.3668
AACGTCATCGGCATTA-1_2_1_1	S9	4.7864	6.37714	22.5691
AACGTCATCGGCCAAC-1_2_1	SG2	7.33281	4.33637	20.6368
AACGTCATCGGTAGAG-1_1_1	SG1	-6.34008	2.88521	3.51328	3.51931	3.48105	3.51207
AACGTCATCTACCCAC-1_1_1_1	S8	0.321888	-1.27901	12.3491	11.656		11.664
AACGTCATCTCCTGTG-1_1	SG3	-7.89882	5.4115	0.558812	0.558807	0.558803	0.558818
AACGTCATCTGTCAGA-1_2_1	SG2	4.28432	2.68134	20.4948
AACTTCTAGAAGCCTG-1_2_1	SG2	0.899865	6.48497	25.3947
AACTTCTAGAAGGGAT-1_2_1_1	S9	-7.6886	-5.40228			13.859
AACTTCTAGCAAATGT-1_1_1_1	S8	5.7453	-1.50968		17.0854
AACTTCTAGCAATTCC-1_2_1_1	S9	-0.866406	-2.17608	11.1091	10.5907		11.0471
AACTTCTAGCATGCAG-1_2_1	SG2	-7.3696	6.13626	33.3514	0.308713	0.308751	0.308785
AACTTCTAGCGTTAGG-1_2_1	SG2	-5.88707	-6.47016			17.0792
AACTTCTAGCTGAAAT-1_1	SG3	-3.46209	2.46906	5.56858	5.56512	5.48613	5.56543
AACTTCTAGCTGTCCG-1_1_1	SG1	-0.559896	6.9476	26.7632
AACTTCTAGGAATGTT-1_2_1	SG2	6.58077	1.42724	18.995
AACTTCTAGGCTCTAT-1_2_1_1	S9	6.59877	3.83144	20.5691
AACTTCTAGTTGGAAT-1_2_1	SG2	3.15696	5.90211	23.3828
AACTTCTAGTTGTCGT-1_1	SG3	4.00347	5.65614	22.7221
AACTTCTCAAGGTACG-1_1_1	SG1	4.06376	6.9123	23.2527
AACTTCTCAATATCCG-1_2_1_1	S9	3.90464	-1.43678	16.0796	15.2535
AACTTCTCAATCTCGA-1_2_1_1	S9	-0.940287	-1.02969	10.7657	10.3746		10.3525
AACTTCTCACCGTGAC-1_1_1	SG1	8.31358	-7.5984		24.4204
AACTTCTCACGAAGAC-1_2_1_1	S9	-5.07344	-6.37393			17.7378
AACTTCTCACGTACAT-1_1_1	SG1	-2.61876	6.24669	28.6904
AACTTCTCACTGGAAG-1_2_1_1	S9	-2.42199	-2.08364	9.71711	9.31149	8.30391	9.72411
AACTTCTCACTTGGCG-1_1	SG3	7.85774	-7.35346		24.1202
AACTTCTCAGCAGTGA-1_2_1	SG2	-5.98812	-5.48737			12.426
AACTTCTCAGCCGGTT-1_2_1	SG2	-6.13173	-5.53773			16.2899
AACTTCTCAGCGAACA-1_1_1_1	S8	0.669667	-5.05583				13.5651
AACTTCTCAGCTACAT-1_2_1_1	S9	6.10585	4.47749	21.1023
AACTTCTCATACCATG-1_2_1	SG2	-5.01875	-7.4726			18.3493
AACTTCTCATCAGTCA-1_2_1	SG2	6.21744	3.62432	20.5408
AACTTCTCATGACGAG-1_1	SG3	-0.415425	6.27404	26.5489
AACTTCTCATGGGAAC-1_1_1_1	S8	1.07793	-3.20503				13.2837
AACTTCTCATTAGGAA-1_1_1	SG1	5.90975	5.47711	21.6292
AACTTCTGTACACTCA-1_2_1_1	S9	0.0852682	5.94257	26.0141
AACTTCTGTCCATAGT-1_2	SG4	-7.50022	4.77923	1.30254	1.30244	1.30198	1.30249
AACTTCTGTCCGTACG-1_1_1_1	S8	1.41659	-0.454084	13.7771	12.7594
AACTTCTGTCTCACAA-1_1_1_1	S8	2.89011	-3.18582				15.0863
AACTTCTGTGAGAACC-1_1	SG3	7.64051	-6.10522		22.7992		20.3774
AACTTCTGTGCCTATA-1_2_1	SG2	-6.63606	-4.31642			12.1173
AACTTCTGTGTAACGG-1_1_1_1	S8	-6.26622	-4.71194			12.1028
AACTTCTGTGTATACC-1_2	SG4	7.78918	-6.58402		23.326
AACTTCTGTTAACAGA-1_2_1_1	S9	-7.6734	-3.85095			12.5778
AACTTCTGTTCAATCG-1_1	SG3	7.09456	1.91961	19.3051
AACTTCTGTTGGATCT-1_1	SG3	5.51993	6.9728	22.5293
AACTTCTTCCCTTCCC-1_2	SG4	9.08535	-4.24109		21.2763		21.363
AACTTCTTCCGCCTAT-1_2_1	SG2	-10.3394	-6.48397			14.6
AACTTCTTCCTCACCA-1_2_1	SG2	4.23984	5.15364	22.3108
AACTTCTTCCTCTCTT-1_1_1_1	S8	1.813	-4.34003				14.3319
AACTTCTTCGTCCTTG-1_2_1_1	S9	2.46382	5.12038	23.5475
AACTTCTTCTCATAGG-1_1_1_1	S8	1.28813	-0.429417	13.6217	12.6313
AACTTCTTCTCCGTGT-1_2_1	SG2	-4.67423	-7.77258			18.7979
AACTTCTTCTCGAACA-1_2_1	SG2	9.18628	-7.17791		24.1092
AACTTCTTCTGCTTAT-1_2	SG4	9.06622	-5.99955		22.9281		21.7813
AACTTCTTCTTCGGTC-1_2	SG4	5.69832	2.76857	20.1222
AAGAACAAGAAACTGT-1_1_1_1	S8	0.88973	-3.54343				13.2395
AAGAACAAGACATATG-1_1_1_1	S8	1.14671	-0.84454	13.3722	12.4839		12.277
AAGAACAAGACTCAAA-1_1_1_1	S8	2.29611	-0.490076	14.7076	13.6273
AAGAACAAGACTGGGT-1_2_1_1	S9	-2.73937	-0.991089	8.79292	8.68415	7.76514	8.79387
AAGAACAAGAGCATTA-1_2_1_1	S9	-1.79373	-2.40081	10.3127	9.8467		10.3825
AAGAACAAGAGGGTCT-1_1	SG3	5.96775	5.87709	21.8326
AAGAACAAGAGTTGCG-1_1_1	SG1	-5.77566	2.07888	4.50017	4.51004	4.46924	4.49972
AAGAACAAGCTGAAGC-1_1_1_1	S8	5.43891	4.73501	21.4648
AAGAACAAGGCCATAG-1_1_1_1	S8	7.24811	1.63999	19.1579
AAGAACAAGGTACATA-1_1_1	SG1	5.90234	4.61179	21.202
AAGAACAAGGTCGACA-1_1_1	SG1	-5.85947	5.07358	32.056	2.07911	2.11335	2.08321
AAGAACAAGGTTCCGC-1_1_1	SG1	-0.49652	6.82878	26.6861
AAGAACAAGTCGTTAC-1_2_1_1	S9	-6.77108	-4.30844			12.2148
AAGAACAAGTGCGTCC-1_2	SG4	4.87724	3.47804	20.8854
AAGAACAAGTTACTCG-1_2	SG4	-9.23024	-3.7849			13.4186
AAGAACAAGTTGGGAC-1_1_1_1	S8	-6.63945	4.82286	1.7977	1.79799	1.80711	1.79836
AAGAACACAACACAGG-1_2_1	SG2	2.71602	7.11287	24.1662
AAGAACACAACCACGC-1_1_1_1	S8	1.86547	-5.14328				14.5671
AAGAACACAATAACCC-1_2_1_1	S9	4.04608	7.11363	23.2716
AAGAACACAATTCACG-1_1	SG3	6.25264	3.73196	20.6238
AAGAACACACCCTTAC-1_1	SG3	4.94522	6.44012	22.55
AAGAACACACCTTCGT-1_2_1_1	S9	-2.75655	-1.00624	8.79272	8.67522	7.76726	8.79237
AAGAACACAGGACATG-1_2_1	SG2	-3.70143	3.9161	29.9916
AAGAACACAGGTACGA-1_1_1_1	S8	2.11223	-3.87859				14.4895
AAGAACACAGTAGAAT-1_1_1_1	S8	0.0596353	-5.06052				13.0823
AAGAACACATAACCCA-1_2_1_1	S9	-4.82982	-7.17086			18.355
AAGAACACATAAGCGG-1_2_1_1	S9	4.24858	3.10777	20.8951
AAGAACACATACCACA-1_1_1_1	S8	0.997655	-0.418017	13.2957	12.3377
AAGAACAGTACAAGCG-1_1_1	SG1	-5.63272	-1.29003			9.1883
AAGAACAGTAGACAGC-1_2_1	SG2	-6.88231	-3.23696			11.5843
AAGAACAGTATAGGGC-1_2_1_1	S9	-0.320156	-1.75029	11.5817	11.0475		11.2985
AAGAACAGTATCGTGT-1_2_1	SG2	-8.48487	-4.03873			13.2268
AAGAACAGTATGACAA-1_2_1_1	S9	-7.71428	3.99108	1.79166	1.79129	1.77934	1.7908
AAGAACAGTATGCTAC-1_2	SG4	4.63522	3.43338	20.9728
AAGAACAGTATTGAGA-1_2	SG4	-2.43729	5.56263	28.5274
AAGAACAGTCACAATC-1_1_1_1	S8	2.10022	-5.79469				14.9205
AAGAACAGTGTGAATA-1_1_1_1	S8	5.59077	6.43513	22.2637
AAGAACAGTTGGGCCT-1_1	SG3	6.08548	4.15173	20.8761
AAGAACAGTTTGTTGG-1_1_1_1	S8	5.02896	6.67176	22.5666
AAGAACATCAAAGCCT-1_1_1_1	S8	0.866439	-3.7673				13.2982
AAGAACATCAAGGTGG-1_2_1_1	S9	-8.77587	-5.90775			14.5781
AAGAACATCAGGACAG-1_2	SG4	-3.68986	5.15636	29.8516
AAGAACATCCACATAG-1_1	SG3	3.57994	-2.93562				15.7826
AAGAACATCCAGCACG-1_1	SG3	3.02559	6.92341	23.88
AAGAACATCCATCGTC-1_2_1	SG2	-5.55281	-3.32701			10.6805
AAGAACATCCATTTCA-1_2_1_1	S9	7.02455	4.1153	20.6368
AAGAACATCCCGAGAC-1_1_1_1	S8	0.270153	-2.54109	12.253	11.6304		12.2487
AAGAACATCTCGGCTT-1_1_1	SG1	6.95838	1.15355	18.8248
AAGACAAAGAAGCCAC-1_2_1	SG2	8.39974	-7.9762		24.8071
AAGACAAAGAATAGTC-1_1	SG3	-9.92507	-6.68936			14.713
AAGACAAAGACGGTCA-1_2_1_1	S9	-8.65595	-5.84334			14.5338
AAGACAAAGACTCTTG-1_1_1_1	S8	0.195793	-1.89469	12.2014	11.5427		11.864
AAGACAAAGCATCCCG-1_1	SG3	-3.57302	5.09122	29.7325
AAGACAAAGCCGTCGT-1_1_1_1	S8	1.35934	-5.00842				14.1035
AAGACAAAGCTCGTGC-1_1_1	SG1	9.08688	-6.54419		23.4686
AAGACAAAGGAAAGTG-1_1_1	SG1	-7.42084	5.14691	33.5839	1.06089	1.06106	1.06082
AAGACAAAGGATAATC-1_1	SG3	-1.87864	6.13024	27.962
AAGACAAAGGATTTGA-1_2	SG4	-2.66654	3.82083	28.8594
AAGACAAAGGCACCAA-1_1	SG3	0.116048	5.719	25.9402
AAGACAAAGGTGGCTA-1_2_1_1	S9	8.60722	-3.27701		20.2956
AAGACAAAGTGGAATT-1_1	SG3	-5.45128	-2.89965			10.3159
AAGACAAAGTTACGTC-1_1_1	SG1	-2.23697	6.16575	28.3176
AAGACAACAACGTAAA-1_2	SG4	4.79075	5.74268	22.3108
AAGACAACAAGTTGGG-1_2	SG4	9.01486	-7.08119		23.992
AAGACAACACAGGATG-1_1_1	SG1	6.09562	4.3907	21.0334
AAGACAACACAGTCAT-1_1	SG3	8.95415	-6.98113		23.8848
AAGACAACACATTCGA-1_1_1	SG1	-7.60315	3.86039	1.96262	1.96292	1.94764	1.96173
AAGACAACACGAAGAC-1_1_1_1	S8	9.29788	-5.25884		22.2536		21.8193
AAGACAACACTCTGCT-1_2_1_1	S9	-4.20108	-8.80309			19.737
AAGACAACAGTAGAAT-1_2_1	SG2	-6.058	-7.57894			17.515
AAGACAACAGTTGAAA-1_1_1_1	S8	-6.72054	4.10899	2.31044	2.31017	2.31297	2.31058
AAGACAACATAGCTGT-1_2_1_1	S9	-2.15695	0.169809	8.2372	8.70683	7.09537	8.30415
AAGACAACATCCTATT-1_1_1_1	S8	2.72395	-1.74165	14.7967	14.0647		14.5437
AAGACAAGTCAACCTA-1_1_1_1	S8	8.84237	-6.16202		23.0539		21.6035
AAGACAAGTCCGAAAG-1_1	SG3	-5.71774	2.49414	4.20227	4.20412	4.18876	4.20204
AAGACAAGTCTACAAC-1_2_1	SG2	8.12803	-2.36846		19.3929
AAGACAAGTGAGAACC-1_1_1	SG1	5.90705	5.66423	21.7737
AAGACAAGTGATACCT-1_1_1_1	S8	3.72363	-1.71984	15.7739	15.0969		15.7325
AAGACAAGTGCAACAG-1_1_1_1	S8	1.27255	-0.474852	13.5978	12.6151
AAGACAAGTGCACAAG-1_1	SG3	8.91922	-4.26316		21.2437		21.2099
AAGACAATCCTAGAGT-1_2_1_1	S9	-0.694384	6.91996	26.8934
AAGACAATCGACATCA-1_1	SG3	-2.63848	6.04848	28.7173
AAGACAATCGTTGTTT-1_1	SG3	-1.98086	5.8828	28.0607
AAGACAATCTACTTCA-1_2_1_1	S9	-9.38597	-5.73035			14.4463
AAGACAATCTCAGTCC-1_2_1_1	S9	-8.00965	-5.4527			14.1169
AAGACTCAGAGAGAAC-1_2_1	SG2	2.89949	-3.46505				15.1627
AAGACTCAGAGAGGTA-1_1_1	SG1	1.46958	6.88103	25.0004
AAGACTCAGAGTCAAT-1_2_1	SG2	1.02173	-3.21525				13.2357
AAGACTCAGCCTCAAT-1_2_1_1	S9	1.23009	4.60667	24.4516
AAGACTCAGCCTCAGC-1_2_1_1	S9	-6.0002	-3.22483			10.9249
AAGACTCAGCGCTTCG-1_1_1_1	S8	8.75311	-5.40558		22.2877		21.3256
AAGACTCAGCTATCCA-1_2_1	SG2	6.16151	6.88309	22.1669
AAGACTCAGCTGTTAC-1_2_1	SG2	-9.05905	-4.65845			13.8199
AAGACTCAGGCAATGC-1_1_1_1	S8	0.66888	-0.772261	12.8312	12.001		11.7231
AAGACTCAGGCGAAGG-1_1_1	SG1	0.968959	6.52185	25.3386
AAGACTCAGGTGATCG-1_1_1	SG1	1.8999	6.19019	24.4698
AAGACTCAGGTGCTGA-1_2_1	SG2	1.34435	7.17854	25.198
AAGACTCAGTACAGAT-1_1_1	SG1	4.3507	6.28532	22.7894
AAGACTCCAACCAGAG-1_1_1_1	S8	0.462013	-1.12844	12.544	11.7939		11.7139
AAGACTCCAACGACAG-1_1_1_1	S8	4.37132	6.83932	23.029
AAGACTCCACCGCTAG-1_2_1_1	S9	-2.03782	-1.71888	9.83414	9.50624	8.03469	9.80665
AAGACTCCACTCTCGT-1_2_1_1	S9	-1.03896	-3.75361				11.6674
AAGACTCCACTTACAG-1_1	SG3	-5.54054	5.40175	31.6829	2.01821	2.06214	2.02189
AAGACTCCAGTCAGAG-1_1_1	SG1	3.43223	-3.08662				15.6518
AAGACTCCATAGGCGA-1_1	SG3	8.18942	-3.51411		20.2933		20.3529
AAGACTCCATCATCCC-1_2_1	SG2	9.39538	-7.07249		24.0308
AAGACTCCATCCTATT-1_2_1	SG2	5.10279	6.69775	22.55
AAGACTCCATGGCTGC-1_1_1_1	S8	4.48414	5.58264	22.3809
AAGACTCCATTGCCGG-1_2_1	SG2	6.35282	3.3585	20.3608
AAGACTCGTACTCCGG-1_2_1_1	S9	-1.90599	-1.46164	9.82121	9.55835	7.89991	9.75453
AAGACTCGTCGGTGAA-1_1_1	SG1	5.17032	4.55547	21.4852
AAGACTCGTGACAACG-1_1	SG3	-8.28462	4.70135	34.5157	0.883552	0.883242	0.884262
AAGACTCGTTCGTGCG-1_2	SG4	-2.25043	5.13897	28.3351
AAGACTCGTTGGGTTT-1_2	SG4	-4.82432	-7.88235			18.7266
AAGACTCGTTTGAAAG-1_2_1_1	S9	-1.55432	-1.75161	10.3102	9.93252		10.2257
AAGACTCTCATTCTTG-1_2_1	SG2	-9.22481	-4.43388			13.7794
AAGACTCTCCATGATG-1_1_1_1	S8	-1.44793	6.57921	27.5618
AAGACTCTCGCACTCT-1_1	SG3	6.80384	3.03354	20.0319
AAGACTCTCGTCGCTT-1_2_1_1	S9	-7.73073	3.55517	2.12464	2.12592	2.09922	2.12261
AAGACTCTCTCTCGAC-1_2_1	SG2	-9.88961	-6.44188			14.693
AAGATAGAGAGGCCAT-1_2_1_1	S9	7.95782	-1.66061		18.889
AAGATAGAGCCACTCG-1_2	SG4	7.91537	-1.63049		18.8371
AAGATAGAGCGTCTGC-1_1_1	SG1	5.7068	2.75374	20.1055
AAGATAGAGGCGCTCT-1_1	SG3	3.3671	2.75895	21.0543
AAGATAGAGGCTTTCA-1_1_1	SG1	-3.77346	6.05527	29.8417
AAGATAGAGTGCACTT-1_2_1	SG2	-7.9503	3.6971	1.87743	1.87787	1.85988	1.87609
AAGATAGCAACCGCTG-1_2	SG4	8.9083	-7.5547		24.4496
AAGATAGCAAGGTTGG-1_1_1_1	S8	8.9957	-3.65634		20.7503		21.1378
AAGATAGCACAGCCAC-1_1_1_1	S8	0.377507	-2.21775	12.3716	11.7205		12.1932
AAGATAGCACTGTGAT-1_2_1	SG2	-7.30639	-4.67159			12.8794
AAGATAGCAGACCTAT-1_2	SG4	-6.29685	5.28857	32.4516	1.6417	1.6554	1.64156
AAGATAGCAGACCTGC-1_1	SG3	9.23531	-4.92267		21.9278		21.6744
AAGATAGCAGGTGAGT-1_1_1_1	S8	8.36487	-2.5717		19.6729
AAGATAGCATGATCTG-1_2_1_1	S9	-2.59366	-0.957786	8.87871	8.80076	7.76514	8.87379
AAGATAGCATGGAAGC-1_1	SG3	5.47508	6.02413	22.0717
AAGATAGGTAGGACTG-1_1	SG3	3.3461	5.30684	22.9757
AAGATAGGTGGAACCA-1_2_1_1	S9	0.106919	6.74088	26.149
AAGATAGGTTACCCTC-1_2_1_1	S9	0.528538	6.78448	25.773
AAGATAGGTTAGTCGT-1_1	SG3	-3.33419	2.45012	5.65975	5.67461	5.52246	5.65649
AAGATAGGTTATTCCT-1_1_1_1	S8	1.78746	-0.414524	14.2053	13.1281
AAGATAGTCAACGCTA-1_2_1_1	S9	-4.79835	0.785397	6.12239	6.10575	6.272	6.12253
AAGATAGTCAATCTTC-1_1	SG3	8.58466	-6.25578		23.11		21.3702
AAGATAGTCATAGAGA-1_2_1_1	S9	-5.5026	2.00937	4.71974	4.72443	4.70433	4.7199
AAGATAGTCCCTAGGG-1_2_1	SG2	-8.44681	-2.90534			12.5094
AAGATAGTCCCTCTTT-1_2_1_1	S9	-1.86573	-0.617236	9.20456	9.34497	7.49614	9.18842
AAGATAGTCCGTTGAA-1_2_1_1	S9	-2.60397	-1.07827	8.95738	8.83064	7.79207	8.95365
AAGATAGTCGAATGCT-1_1_1_1	S8	0.186976	6.86538	26.0948
AAGATAGTCGATTGGT-1_2	SG4	-1.25994	6.36237	27.3708
AAGATAGTCTATTTCG-1_1	SG3	-6.91682	3.8908	2.36166	2.36206	2.3544	2.36115
AAGATAGTCTTGAGCA-1_1_1	SG1	6.09767	2.6567	19.9205
AAGCATCAGAATTGCA-1_1_1	SG1	6.17958	1.53689	19.134
AAGCATCAGACCTCCG-1_2_1	SG2	6.14024	3.94281	20.7433
AAGCATCAGACGGTCA-1_1	SG3	7.60528	-0.721481		18.2796
AAGCATCAGACTGTTC-1_1_1	SG1	-6.13576	-4.27116			11.7137
AAGCATCAGAGGATCC-1_2_1_1	S9	2.21868	-4.31995				14.6964
AAGCATCAGAGTACCG-1_2_1	SG2	7.24975	5.34752	21.1153
AAGCATCAGATCGGTG-1_2	SG4	-8.04317	4.16034	1.45689	1.45631	1.4509	1.45668
AAGCATCAGCAGCGAT-1_2_1	SG2	-9.03747	-4.39964			13.6606
AAGCATCAGCCGATCC-1_2_1_1	S9	-2.053	-2.05586	9.9879	9.5888	8.20102	9.98778
AAGCATCAGCTCAGAG-1_1_1	SG1	8.22866	-3.82248		20.5888		20.4579
AAGCATCAGGAACGCT-1_1	SG3	-9.52374	-6.28826			14.6547
AAGCATCAGGACTATA-1_1	SG3	1.20204	6.75765	25.198
AAGCATCAGGTAGTAT-1_2	SG4	6.31073	6.50447	21.9714
AAGCATCAGGTTGGAC-1_2_1_1	S9	-1.94664	6.15524	28.0303
AAGCATCAGTACTCGT-1_2_1	SG2	-6.88853	-3.97337			12.0788
AAGCATCAGTAGAATC-1_1	SG3	-4.55854	3.05666	4.4468	4.41402	4.52232	4.44848
AAGCATCAGTATCCTG-1_2_1_1	S9	1.0328	7.22518	25.4404
AAGCATCAGTCCCGAC-1_1	SG3	8.22605	-4.62557		21.364		20.628
AAGCATCAGTGAGGTC-1_2_1	SG2	-9.46774	-5.39215			14.2898
AAGCATCAGTTCATCG-1_1	SG3	7.22196	1.51217	19.0323
AAGCATCCAACCGGAA-1_1_1	SG1	-4.42953	5.62517	30.5446
AAGCATCCAACCGGAA-1_2_1_1	S9	4.73364	-1.65557	16.348	16.1259		16.8138
AAGCATCCAATACAGA-1_1	SG3	-5.80029	-4.20235			11.4248
AAGCATCCAATAGTGA-1_1_1	SG1	3.74233	6.11569	23.0692
AAGCATCCACAAAGCG-1_2_1_1	S9	6.90487	5.77471	21.4009
AAGCATCCACTCCTTG-1_2_1	SG2	8.53748	-2.02426		19.4115
AAGCATCCAGTCAGTT-1_1_1_1	S8	1.31122	-0.530648	13.6253	12.653
AAGCATCCAGTGTATC-1_1	SG3	-4.1859	5.53438	30.3123
AAGCATCCATGTACGT-1_2_1	SG2	-7.30265	-4.61262			12.8285
AAGCATCCATGTGACT-1_2_1	SG2	-10.3377	-6.33445			14.5797
AAGCATCCATTGAAGA-1_2_1	SG2	5.50067	4.61689	21.3545
AAGCATCCATTGGATC-1_2_1_1	S9	-5.82529	-8.57401			18.2284
AAGCATCGTACGACAG-1_2_1	SG2	-6.74887	-4.69305			12.4652
AAGCATCGTCGTGATT-1_2	SG4	-0.455257	-1.76588	11.4299	10.9242		11.1905
AAGCATCGTCTACTGA-1_1_1	SG1	5.6817	2.55405	19.9234
AAGCATCGTTAGTCGT-1_2_1_1	S9	-2.82145	-0.916153	8.68233	8.58952	7.76514	8.68148
AAGCATCGTTGGCCGT-1_2_1	SG2	6.39619	3.44958	20.3977
AAGCATCGTTGGTACT-1_1_1_1	S8	-0.990716	6.24924	27.1006
AAGCATCGTTGTGGAG-1_2_1	SG2	9.63133	-4.91346		22.0118		22.0547
AAGCATCTCATGCTAG-1_2_1_1	S9	-7.7804	-5.12817			13.6055
AAGCATCTCATGGGAG-1_2_1	SG2	-5.92381	5.24768	32.0895	1.90365	1.93184	1.90588
AAGCATCTCATTCTTG-1_1	SG3	-7.6091	6.25607	0.0674787	0.0674785	0.0674784	0.0674785
AAGCATCTCATTGTTC-1_2_1_1	S9	-5.00437	-0.787722	7.25428	7.00725	8.28619	7.22437
AAGCATCTCGACCACG-1_2_1_1	S9	8.9594	-5.08139		22.0174		21.4467
AAGCATCTCGTCGGGT-1_1_1_1	S8	8.12925	-1.29196		18.8281
AAGCATCTCGTGCACG-1_1	SG3	-7.74626	-5.08214			13.5482
AAGCATCTCTGTGTGA-1_1_1_1	S8	-4.14561	4.92306	30.3482
AAGCCATAGACATCAA-1_2_1	SG2	8.60182	-2.57988		19.7902
AAGCCATAGACCAGAC-1_2_1	SG2	-7.34572	-4.99402			13.1648
AAGCCATAGATAACAC-1_1	SG3	8.17083	-7.74001		24.5444
AAGCCATAGCACTAAA-1_2_1_1	S9	-9.71154	-6.88374			14.8464
AAGCCATAGCATACTC-1_2	SG4	-8.92986	-5.66633			14.4011
AAGCCATAGCATCTTG-1_2_1	SG2	-4.77363	-6.7144			18.1691
AAGCCATAGCGCCGTT-1_1_1	SG1	-6.37395	5.91261	32.4161	1.09853	1.10256	1.0979
AAGCCATAGCTCGCAC-1_2_1_1	S9	-8.2859	4.33929	34.5842	1.16793	1.16518	1.16836
AAGCCATAGGTAATCA-1_1_1_1	S8	6.76788	5.30961	21.2892
AAGCCATAGGTCGCCT-1_2	SG4	-4.73706	-8.64746			19.1983
AAGCCATAGGTGCATG-1_2_1_1	S9	-2.5296	-0.81831	8.80453	8.7985	7.63052	8.82095
AAGCCATAGGTGGTTG-1_1_1_1	S8	0.349451	-4.69038				13.1798
AAGCCATAGTGGGAAA-1_1_1_1	S8	1.67234	-5.21619				14.4182
AAGCCATCAAACACGG-1_1	SG3	3.47555	5.91744	23.1778
AAGCCATCAAACTAGA-1_1_1	SG1	7.36386	2.51619	19.6829
AAGCCATCAAATCGTC-1_1	SG3	0.453054	6.12293	25.6998
AAGCCATCACACACTA-1_1	SG3	-4.32187	5.86804	30.4059
AAGCCATCACGGTGTC-1_2_1	SG2	6.53055	3.15468	20.1588
AAGCCATCACTCCGAG-1_1	SG3	9.43669	-5.81118		22.804		22.0937
AAGCCATCAGTGACCC-1_2_1_1	S9	-1.07023	-2.19207	10.9144	10.4159		10.8802
AAGCCATCATGACCCG-1_2	SG4	-7.12421	4.69648	1.59877	1.59894	1.60003	1.59893
AAGCCATCATTGAAGA-1_1	SG3	6.02155	6.46524	22.0717
AAGCCATGTACTCGTA-1_2	SG4	4.03017	1.34373	19.1001	15.1447
AAGCCATGTATACAGA-1_1_1_1	S8	-4.71149	5.71448	30.8128
AAGCCATGTATGATCC-1_1_1_1	S8	-0.578731	6.28853	26.7032
AAGCCATGTCCACTTC-1_1	SG3	5.00409	5.43336	22.0717
AAGCCATGTCCGACGT-1_1_1_1	S8	4.58619	6.0246	22.55
AAGCCATGTCTTGTCC-1_1_1_1	S8	1.07022	-0.595127	13.338	12.4104		12.0502
AAGCCATGTGCAGGAT-1_2	SG4	3.0169	2.76534		14.2399
AAGCCATGTGCCCACA-1_1_1_1	S8	9.50268	-4.66204		21.753		21.8674
AAGCCATGTGCCCAGT-1_2_1_1	S9	8.55247	-6.86287		23.7146
AAGCCATGTGCGTGCT-1_2_1	SG2	-4.87635	-4.47898			10.9703
AAGCCATGTGGGTATG-1_1_1	SG1	5.68572	4.4579	21.1972
AAGCCATGTGTCCCTT-1_1_1	SG1	6.83254	4.44854	20.8639
AAGCCATGTTAGGGAC-1_2_1_1	S9	7.2631	2.76882	19.7997
AAGCCATGTTCACCGG-1_1	SG3	7.28909	-5.64983		22.2066		19.9171
AAGCCATGTTGCGGCT-1_1_1_1	S8	3.55785	6.26501	23.2689
AAGCCATTCCGAGCTG-1_2_1_1	S9	-1.51685	-2.69868	10.6312	10.1358		10.7604
AAGCCATTCCTTATGT-1_2_1_1	S9	-2.30575	-1.74151	9.62094	9.31149	8.12006	9.6118
AAGCCATTCGAATCCA-1_1_1_1	S8	1.66473	-4.62785				14.2696
AAGCCATTCGGACTTA-1_2_1_1	S9	5.23397	4.61757	21.4959
AAGCCATTCTCAGTCC-1_2	SG4	-0.126156	7.08605	26.4097
AAGCCATTCTCCGAAA-1_2_1_1	S9	-4.47435	0.412644	6.61457	6.58613	6.78058	6.6126
AAGCCATTCTGGCCGA-1_1_1_1	S8	1.27627	-3.19801				13.4734
AAGCCATTCTGGTTGA-1_1_1_1	S8	0.446818	-2.31326	12.4377	11.7908		12.3053
AAGCGAGAGACTGTTC-1_1	SG3	-9.63694	-4.77099			14.0462
AAGCGAGAGATGTTCC-1_2_1_1	S9	-7.73013	-4.5032			13.0611
AAGCGAGAGCCTCTCT-1_2_1	SG2	-2.72702	2.06373	6.33406	6.52207	5.95357	6.33724
AAGCGAGAGCCTGAAG-1_1	SG3	-9.33352	-6.64009			14.8464
AAGCGAGAGGTCTACT-1_1_1	SG1	3.03067	4.106	22.4875
AAGCGAGAGTCATGGG-1_2_1	SG2	4.50557	2.45992	20.1994
AAGCGAGCAAGAGGTC-1_2	SG4	-7.11848	4.47564	1.7765	1.7765	1.77646	1.7765
AAGCGAGCAAGGTCGA-1_2_1_1	S9	2.88188	6.28921	23.7494
AAGCGAGCAATCGTCA-1_1_1_1	S8	-4.26751	5.5056	30.3969
AAGCGAGCACACGCCA-1_1	SG3	-5.89273	4.91109	32.1166	2.1868	2.22334	2.1907
AAGCGAGCACCAGCCA-1_1_1_1	S8	-0.331061	-3.98731				12.3552
AAGCGAGCACGACGAA-1_1_1	SG1	-5.65377	2.48429	4.24858	4.2493	4.23857	4.24859
AAGCGAGCACTACTTT-1_2_1_1	S9	4.2582	2.25653	20.0812
AAGCGAGCACTCACTC-1_2_1_1	S9	-9.23884	-6.79891			14.9432
AAGCGAGCAGCTGAAG-1_1	SG3	-5.33336	5.0529	31.5349	2.41137	2.48715	2.42299
AAGCGAGCAGGCACTC-1_1	SG3	6.00553	2.91304	20.1588
AAGCGAGCAGGGACTA-1_2_1	SG2	-7.54289	-4.24949			12.75
AAGCGAGCAGTCGGAA-1_2_1_1	S9	9.26475	-7.0305		23.9729
AAGCGAGCAGTGACCC-1_1	SG3	-4.40963	5.4803	30.5441
AAGCGAGCATCGAACT-1_1_1_1	S8	3.58031	3.90564	21.939
AAGCGAGCATGGAAGC-1_2_1_1	S9	-7.99087	-4.20578			13.0276
AAGCGAGGTAATGTGA-1_2	SG4	8.54748	-4.95169		21.7907		21.0148
AAGCGAGGTACCGTGC-1_1_1_1	S8	1.84297	-0.24938	14.299	13.1852
AAGCGAGGTATGGTAA-1_2_1_1	S9	0.779816	4.31103	24.83
AAGCGAGGTCACTTCC-1_1	SG3	-5.04804	0.829258	5.93846	5.92273	6.11485	5.93896
AAGCGAGGTCAGGTGA-1_2	SG4	-5.76526	-8.26105			18.1179
AAGCGAGGTCCGACGT-1_2_1_1	S9	-6.0608	-4.01883			11.4956
AAGCGAGGTCGTGGTC-1_2_1	SG2	-4.31239	-1.71787	8.3722	7.86821	8.77244	8.29136
AAGCGAGGTGCATGTT-1_2	SG4	-8.99354	-5.1522			14.0754
AAGCGAGGTGCCCAGT-1_1	SG3	-5.11993	0.837395	5.88904	5.87818	6.07963	5.89031
AAGCGAGGTTGGCCTG-1_1	SG3	-5.3132	6.12592	31.3441
AAGCGAGGTTTGGCTA-1_1_1_1	S8	-1.47119	6.4596	27.5785
AAGCGAGTCCATTCGC-1_1_1	SG1	-2.14134	6.33988	28.2213
AAGCGAGTCCGCCTAT-1_2	SG4	5.81334	3.57873	20.6368
AAGCGAGTCCTCCACA-1_1	SG3	-2.71082	5.52649	28.8088
AAGCGAGTCGCTAAAC-1_2_1_1	S9	-0.608658	6.38716	26.7447
AAGCGAGTCGTCTCAC-1_2_1_1	S9	-2.65821	-0.848599	8.74113	8.69565	7.67622	8.74674
AAGCGTTAGAAGTATC-1_2	SG4	9.20291	-4.3541		21.4059		21.5026
AAGCGTTAGAGGTTAT-1_2_1_1	S9	3.81654	7.24956	23.509
AAGCGTTAGATTCGCT-1_2_1_1	S9	8.82684	-5.19922		22.1006		21.3467
AAGCGTTAGCCATTGT-1_2	SG4	1.39106	6.47085	24.9559
AAGCGTTAGCGAAACC-1_2_1	SG2	-9.8151	-7.23753			14.9798
AAGCGTTAGCGATGAC-1_1_1	SG1	4.97374	7.20455	22.8028
AAGCGTTAGCGTTCCG-1_2_1_1	S9	6.18837	6.42818	21.9992
AAGCGTTAGCTCCCTT-1_2	SG4	8.64514	-8.11041		24.9698
AAGCGTTAGGGCTAAC-1_2	SG4	8.89598	-8.3055		25.1936
AAGCGTTCAACCACAT-1_2_1	SG2	-7.19127	-6.95918			16.2192
AAGCGTTCACAGTCCG-1_2_1	SG2	5.06863	6.14385	22.3164
AAGCGTTCACCCTTGT-1_2_1	SG2	6.06714	6.39986	22.0614
AAGCGTTCACGTCGTG-1_2_1	SG2	-9.31266	-5.01346			14.0462
AAGCGTTCACTAACGT-1_1_1	SG1	5.93206	5.79205	21.8326
AAGCGTTCACTATGTG-1_1_1	SG1	3.51195	6.98348	23.5648
AAGCGTTGTAGACACG-1_2_1_1	S9	1.86382	6.43412	24.5602
AAGCGTTGTAGTCACT-1_1_1	SG1	5.19668	3.2525	20.631
AAGCGTTGTCCAATCA-1_1	SG3	-5.09755	-3.02424			10.1712
AAGCGTTGTCCTGTCT-1_1	SG3	8.48839	-7.35729		24.2015
AAGCGTTGTGTCCAAT-1_2_1_1	S9	-5.046	0.344498	6.32804	6.27274	6.76391	6.32689
AAGCGTTGTTGGAGAC-1_1_1_1	S8	3.06906	-2.37285	14.9701			15.0759
AAGCGTTGTTGGCTAT-1_2_1	SG2	-6.4818	-3.50424			11.4641
AAGCGTTGTTGTTGAC-1_2_1_1	S9	-9.26045	-5.90557			14.4983
AAGCGTTTCAAGGACG-1_1	SG3	-0.34761	-3.67266				12.2074
AAGCGTTTCAGAATAG-1_2_1	SG2	5.74384	6.46503	22.1748
AAGCGTTTCAGTCACA-1_2_1	SG2	-7.17697	-5.42612			13.45
AAGCGTTTCATGACAC-1_1_1_1	S8	5.55957	6.7929	22.3802
AAGCGTTTCATGAGTC-1_1_1_1	S8	-2.44305	6.1376	28.5212
AAGCGTTTCCGATGTA-1_2_1_1	S9	7.55941	-4.31229		20.7706		19.9168
AAGCGTTTCCTTATAC-1_2_1	SG2	-7.55718	-6.89293			15.8843
AAGCGTTTCGAACACT-1_2_1	SG2	6.18445	4.50818	21.0877
AAGCGTTTCGAAGAAT-1_1	SG3	8.39918	-1.54508		19.0887
AAGCGTTTCGCTTGCT-1_2_1_1	S9	-6.4494	-3.43791			11.3957
AAGCGTTTCGTGGCTG-1_2_1	SG2	4.89143	3.43047	20.8761
AAGCGTTTCTACCACC-1_2_1	SG2	-0.976872	6.44685	27.1059
AAGCGTTTCTACTTCA-1_1	SG3	-1.71253	6.58913	27.8146
AAGCGTTTCTCAACGA-1_2	SG4	8.25141	-2.39784		19.4973
AAGCGTTTCTTAGCAG-1_2_1_1	S9	-1.01544	6.78666	27.1588
AAGCGTTTCTTGGTGA-1_1_1_1	S8	2.03497	-3.59542				14.3378
AAGGAATAGAGAGGTA-1_1_1	SG1	6.95551	4.19764	20.6368
AAGGAATAGATTGACA-1_1_1	SG1	-7.83232	-5.08778			13.6021
AAGGAATAGCAGGCTA-1_2_1_1	S9	3.43666	6.60191	23.509
AAGGAATAGCTCCCTT-1_2_1_1	S9	7.30443	3.54375	20.1855
AAGGAATAGGTATCTC-1_1_1_1	S8	0.312678	-5.36549				13.3746
AAGGAATAGTCAGGGT-1_1_1_1	S8	-6.08455	5.18704	32.2597	1.85285	1.87221	1.85444
AAGGAATCAAACCATC-1_2	SG4	4.53882	2.74401	20.445
AAGGAATCAACAGCTT-1_2_1	SG2	-10.1092	-7.02757			14.8464
AAGGAATCAATACCCA-1_2_1	SG2	-4.59515	-0.504526	7.27379	7.10304	7.81879	7.25382
AAGGAATCAATTTCTC-1_2	SG4	-7.39477	5.14617	33.5585	1.07748	1.07766	1.07739
AAGGAATCACCAGTTA-1_2_1	SG2	6.99132	2.5531	19.6829
AAGGAATCACTAACGT-1_1	SG3	1.29713	-3.59502				13.6327
AAGGAATCACTGGACC-1_1_1	SG1	8.30349	-1.64475		19.0861
AAGGAATCAGATACTC-1_1	SG3	2.06226	5.12012	23.8949
AAGGAATCAGCGTATT-1_2_1_1	S9	0.839397	3.98604	24.6154
AAGGAATCATCCCGTT-1_1_1_1	S8	1.05769	-3.25047				13.2824
AAGGAATGTACCATAC-1_1_1	SG1	-8.09364	-4.01503			12.9743
AAGGAATGTAGGGAGG-1_1_1	SG1	-5.6173	4.74978	31.8689	2.47758	2.53555	2.48649
AAGGAATGTAGTTCCA-1_1	SG3	-0.349024	6.09907	26.4581
AAGGAATGTATACAGA-1_2_1	SG2	-7.69717	-5.41943			13.8782
AAGGAATGTCAGGCAA-1_2	SG4	-8.43903	-6.30123			14.9217
AAGGAATGTCCGGTCA-1_2_1	SG2	-1.38338	4.51685	27.3555
AAGGAATGTGCGGATA-1_2_1	SG2	-5.63424	-4.4114			11.4413
AAGGAATGTGGCTCTG-1_2_1	SG2	-6.95258	-5.68515			15.5455
AAGGAATGTTGCTGAT-1_1_1_1	S8	-4.41353	5.14966	30.592
AAGGAATTCACTTTGT-1_2_1_1	S9	4.32849	4.29069	21.7468
AAGGAATTCCACACCT-1_2_1	SG2	-7.11771	-4.67665			12.7395
AAGGAATTCCATACTT-1_2_1	SG2	6.72704	6.50596	21.8326
AAGGAATTCCTTCTAA-1_1_1	SG1	4.30034	6.00084	22.7091
AAGGAATTCGACGAGA-1_1_1_1	S8	6.97857	2.87894	19.9205
AAGGAATTCGCCACTT-1_2_1	SG2	8.9065	-2.73719		20.0176
AAGGAATTCGCTACGG-1_2_1_1	S9	-2.6052	-1.48771	9.24319	8.9711	8.03469	9.22738
AAGGAATTCGGTGCAC-1_1_1_1	S8	1.89427	6.00248	24.4
AAGGAATTCGGTGCAC-1_2_1	SG2	-8.43833	-3.82864			13.0662
AAGGAATTCTAAGAAG-1_2_1_1	S9	-3.07059	4.58647	29.2429
AAGGAATTCTCCGTGT-1_2_1	SG2	-7.59244	-4.35983			12.8622
AAGGTAAAGAAATGGG-1_1_1_1	S8	1.25393	6.5516	25.1046
AAGGTAAAGAGGCGTT-1_1_1	SG1	-5.43702	-0.0391091	6.40219	6.30926	7.41856	6.39744
AAGGTAAAGAGGTGCT-1_2_1	SG2	2.35867	6.5599	24.2312
AAGGTAAAGATTTGCC-1_1_1_1	S8	8.34744	-6.4879		23.3093
AAGGTAAAGCGAACTG-1_2_1_1	S9	0.0520105	-3.58526				12.5141
AAGGTAAAGCGCACAA-1_1_1_1	S8	8.3697	-4.53207		21.3216		20.7456
AAGGTAAAGCTTCTAG-1_2	SG4	-8.78787	-6.21122			14.7236
AAGGTAAAGGGCTTCC-1_2	SG4	4.4064	2.305	20.0814
AAGGTAAAGGGTTAGC-1_1_1_1	S8	-7.59229	5.46947	33.6928	0.700571	0.700624	0.700446
AAGGTAAAGTATGGCG-1_1_1	SG1	4.71536	4.76821	21.8326
AAGGTAAAGTCACGAG-1_2_1_1	S9	-2.07641	-1.90648	9.89356	9.52334	8.1694	9.88633
AAGGTAACACAGAAGC-1_1_1_1	S8	0.628431	-2.87005	12.576			12.7262
AAGGTAACACAGTATC-1_2_1_1	S9	8.54007	-2.20706		19.5078
AAGGTAACACCCGTAG-1_1	SG3	9.14677	-6.48459		23.4176		21.9828
AAGGTAACACGGCGTT-1_1_1	SG1	7.72845	-2.29705		19.1068
AAGGTAACACTAACGT-1_1_1_1	S8	4.77476	6.35909	22.5668
AAGGTAACAGACACAG-1_2	SG4	1.96183	6.81845	24.61
AAGGTAACAGATTAAG-1_1_1	SG1	-7.85788	4.28808	1.47	1.46957	1.46547	1.46985
AAGGTAACAGTAGTTC-1_1_1_1	S8	0.269127	-2.40382	12.2568	11.6265		12.1811
AAGGTAACAGTCAGAG-1_1_1_1	S8	8.27175	-2.67466		19.6777
AAGGTAACAGTGTGGA-1_2_1	SG2	8.64163	-8.0866		24.9458
AAGGTAACATCGCTCT-1_1_1_1	S8	1.78973	-3.27295				13.9996
AAGGTAACATTCTTCA-1_2_1_1	S9	-7.97397	-5.82172			14.6682
AAGGTAAGTAGACTGG-1_1	SG3	-1.19588	5.96718	27.2773
AAGGTAAGTATCATGC-1_2	SG4	4.24412	6.74386	23.029
AAGGTAAGTATGTGTC-1_2_1_1	S9	-4.59263	-8.69818			19.3481
AAGGTAAGTATTGGCT-1_1	SG3	-7.52066	-3.45391			12.2054
AAGGTAAGTCGAATGG-1_2_1_1	S9	-4.34159	-8.66035			19.5428
AAGGTAAGTGCCGAAA-1_1	SG3	-1.19159	6.14694	27.2865
AAGGTAAGTGTATACC-1_2_1_1	S9	-5.23914	-7.89228			18.3778
AAGGTAAGTTTGAACC-1_1_1_1	S8	2.12131	-5.35998				14.8399
AAGGTAATCAAATAGG-1_1_1_1	S8	3.27543	6.43029	23.509
AAGGTAATCAAGCCGC-1_1_1_1	S8	2.16466	-1.14352	14.4068	13.4977		13.6155
AAGGTAATCATGCCAA-1_1_1_1	S8	-7.03107	4.90774	1.48937	1.48958	1.49259	1.48945
AAGGTAATCATGGAGG-1_1_1	SG1	-0.987247	6.30936	27.1029
AAGGTAATCCACTGAA-1_2_1	SG2	6.14849	5.24541	21.4396
AAGGTAATCCCGTAAA-1_2_1_1	S9	-10.0359	-6.19612			14.5797
AAGGTAATCCGAAATC-1_2_1_1	S9	0.114531	-4.52407				12.9368
AAGGTAATCCTAACAG-1_1_1_1	S8	6.81315	4.1154	20.6368
AAGGTAATCGAACGCC-1_1	SG3	3.85977	4.19193	21.9571
AAGGTAATCGAGAAAT-1_1_1	SG1	-7.89271	3.94956	1.71456	1.7141	1.70324	1.71351
AAGGTAATCGCTGCGA-1_2_1	SG2	-6.02691	-2.40814			10.3702
AAGGTAATCTAGTTCT-1_1	SG3	5.92318	6.76495	22.2554
AAGGTAATCTCAACCC-1_2_1_1	S9	-10.0578	-5.21272			14.1913
AAGGTAATCTGTAAGC-1_2_1	SG2	9.02425	-2.53154		19.9529
AAGTACCAGAAGGTAG-1_2	SG4	4.42761	6.46126	22.7972
AAGTACCAGACCAGAC-1_1_1_1	S8	3.11959	-1.5742	15.2145	14.4665		14.9303
AAGTACCAGAGAGTTT-1_1_1	SG1	6.44169	3.32953	20.3014
AAGTACCAGATAGTGT-1_2_1	SG2	5.66335	6.01597	22.0569
AAGTACCAGCAATAGT-1_2_1	SG2	-5.89597	-2.74346			10.5174
AAGTACCAGCCTCTGG-1_1_1_1	S8	1.75614	4.21803	23.7127
AAGTACCAGCGCCATC-1_2	SG4	-6.21691	-7.93493			17.5627
AAGTACCAGCTTACGT-1_1_1_1	S8	-0.567738	6.74828	26.7472
AAGTACCAGGCACCAA-1_1_1_1	S8	0.676156	-0.388387		12.0076		11.5093
AAGTACCAGGCCATAG-1_1_1	SG1	-6.43481	-3.94137			11.7184
AAGTACCAGTGCAGCA-1_1_1_1	S8	3.29015	-1.8972	15.3088	14.6563		15.1997
AAGTACCAGTGGTTGG-1_1_1	SG1	-7.71788	4.41942	1.45244	1.45213	1.44915	1.45233
AAGTACCAGTTCATGC-1_2_1	SG2	-7.92408	-3.75534			12.6913
AAGTACCAGTTCCATG-1_2_1	SG2	4.8631	4.82242	21.8067
AAGTACCCAAAGCAAT-1_1_1	SG1	0.487704	6.84912	25.8272
AAGTACCCAAAGTGTA-1_1_1_1	S8	0.166803	-3.86973				12.7265
AAGTACCCAACCCGCA-1_2	SG4	-4.57516	-0.642485	7.39608	7.18317	7.95548	7.3684
AAGTACCCAACGAGGT-1_2_1_1	S9	0.98422	-3.70275				13.3838
AAGTACCCACCAGCCA-1_2_1	SG2	-10.1045	-7.07443			14.8464
AAGTACCCAGAATTCC-1_1_1_1	S8	2.02576	-2.21412	14.0047			13.8732
AAGTACCCAGAGGCAT-1_2_1	SG2	-4.71705	-8.58291			19.1819
AAGTACCCAGCACACC-1_2_1	SG2	-6.20832	-3.59765			11.3252
AAGTACCCAGGGATAC-1_2	SG4	9.42845	-6.43338		23.407		22.2436
AAGTACCCATACACCA-1_1_1_1	S8	0.224604	-1.88354	12.2306	11.5712		11.8841
AAGTACCCATCACAGT-1_2_1_1	S9	-1.80112	-2.46611	10.3286	9.85431		10.4118
AAGTACCCATCATTTC-1_2_1_1	S9	7.15031	4.05732	20.543
AAGTACCCATCCTTGC-1_1_1	SG1	5.48655	6.99206	22.55
AAGTACCCATCGGAGA-1_1_1_1	S8	8.30039	-6.98981		23.8102
AAGTACCGTACAACGG-1_1_1	SG1	6.73865	1.54653	19.1023
AAGTACCGTAGTATAG-1_2	SG4	-5.92103	-8.98742			18.3606
AAGTACCGTATGCGTT-1_1_1	SG1	7.2915	5.71661	21.3295
AAGTACCGTATGCTTG-1_1_1_1	S8	1.01843	-0.312391		12.3595
AAGTACCGTCAGTCCG-1_1_1_1	S8	1.30369	-0.288475		12.6487
AAGTACCGTCCAACGC-1_1	SG3	-2.59135	5.40101	28.694
AAGTACCGTCGACTTA-1_1_1_1	S8	0.886675	-0.950503	13.0656	12.2219		12.0516
AAGTACCGTCTACATG-1_2_1_1	S9	1.52306	-2.81715	13.4057			13.5691
AAGTACCGTCTCTCAC-1_2_1	SG2	9.12901	-4.313		21.3584		21.4208
AAGTACCGTCTGCATA-1_1_1_1	S8	-3.61905	6.05375	29.6899
AAGTACCGTGACCGAA-1_1_1	SG1	6.68628	4.88149	21.1153
AAGTACCGTTTGTTCT-1_1_1	SG1	-8.09483	5.49011	0.37679	0.37678	0.376795	0.376788
AAGTACCTCATCACCC-1_2_1_1	S9	-6.1046	3.80516	2.92731	2.92274	2.94764	2.92824
AAGTACCTCCATCTAT-1_2_1	SG2	5.56427	-3.16734				17.8189
AAGTACCTCCGGCTTT-1_2_1_1	S9	-2.10613	-0.646374	8.99854	9.11619	7.49614	9.01575
AAGTACCTCGAACTCA-1_1_1_1	S8	8.90126	-4.30242		21.2751		21.2019
AAGTACCTCGCCTAGG-1_2_1	SG2	8.32869	-1.68272		19.1304
AAGTACCTCGTTCATT-1_1_1_1	S8	7.1085	2.7987	19.8676
AAGTACCTCTCCATAT-1_2_1	SG2	9.01955	-4.53463		21.5237		21.371
AAGTACCTCTTAGCAG-1_1	SG3	4.62579	6.11216	22.55
AAGTACCTCTTCCTAA-1_2_1_1	S9	1.82926	-1.86232	13.8882	13.1558		13.5167
AAGTACCTCTTCGGTC-1_2_1	SG2	1.16082	5.6727	24.9293
AAGTACCTCTTCTGGC-1_2_1	SG2	-8.82878	-5.78517			14.4487
AAGTCGTAGAATGTTG-1_1	SG3	-5.75303	3.04329	3.74295	3.73777	3.7553	3.74381
AAGTCGTAGAGTACCG-1_2_1_1	S9	1.62723	3.71658	23.5751
AAGTCGTAGCCTGGAA-1_2_1_1	S9	5.64216	6.56704	22.3108
AAGTCGTAGCTATCTG-1_2_1_1	S9	-7.1971	-4.8691			12.9412
AAGTCGTAGCTCATAC-1_2_1_1	S9	1.72806	6.94102	24.8219
AAGTCGTAGGAAGTGA-1_1_1_1	S8	0.734673	-0.769462	12.9405	12.0696		11.8084
AAGTCGTAGGCACGAT-1_2_1	SG2	8.78497	-3.65421		20.6785		20.944
AAGTCGTAGGCACTCC-1_1_1_1	S8	0.381733	6.4638	25.845
AAGTCGTAGGGATCTG-1_2	SG4	-7.58672	-4.35655			12.8559
AAGTCGTAGTCATGGG-1_1	SG3	-5.74845	2.18615	4.4306	4.43815	4.40176	4.43027
AAGTCGTAGTTGGACG-1_2_1	SG2	6.30249	-1.83038		17.7142
AAGTCGTCAACAGTGG-1_1_1_1	S8	0.464269	-1.01973	12.5546	11.7951		11.6634
AAGTCGTCAAGCTGTT-1_1	SG3	-8.03633	3.85864	1.69781	1.69765	1.68445	1.69658
AAGTCGTCAAGTGGAC-1_2_1	SG2	-7.39576	-4.27708			12.662
AAGTCGTCAAGTTGGG-1_1_1	SG1	5.40728	3.23627	20.528
AAGTCGTCACAGCTGC-1_2_1	SG2	-4.19318	4.82942	30.407
AAGTCGTCACTCCGAG-1_2_1	SG2	2.10544	7.29814	24.6523
AAGTCGTCACTTCAGA-1_2_1_1	S9	4.02471	1.78026	19.6188	15.1026
AAGTCGTCACTTTAGG-1_1_1	SG1	6.02601	1.80987	19.3393
AAGTCGTCAGCAGAAC-1_1_1	SG1	2.48935	6.16267	23.9902
AAGTCGTCATGACAGG-1_2_1_1	S9	2.90291	5.50735	23.3888
AAGTCGTCATTGCAAC-1_2_1_1	S9	8.59074	-8.13101		24.9838
AAGTCGTGTAAGTCAA-1_2_1_1	S9	-9.16736	-5.77413			14.4463
AAGTCGTGTACGCGTC-1_2_1	SG2	8.34787	-1.6588		19.1282
AAGTCGTGTACTGTTG-1_2_1	SG2	-6.98178	-7.56068			16.72
AAGTCGTGTCAAGCCC-1_1_1_1	S8	4.14609	5.89419	22.7616
AAGTCGTGTCGTTGCG-1_2_1_1	S9	-6.48527	-4.6475			12.2271
AAGTCGTGTCTTAGTG-1_1_1_1	S8	8.12864	-7.28766		24.0864
AAGTCGTGTTCCGCAG-1_2	SG4	-4.51918	-7.95513			19.0246
AAGTCGTGTTGTCTAG-1_2_1_1	S9	8.71556	-4.29862		21.2118		21.0233
AAGTCGTTCAAACGTC-1_2	SG4	2.26166	7.20643	24.4734
AAGTCGTTCACCCTGT-1_2	SG4	-8.34207	-3.98422			13.1116
AAGTCGTTCAGTAGGG-1_1	SG3	-0.818003	6.02444	26.9069
AAGTCGTTCATTTCGT-1_2	SG4	5.59864	4.99559	21.5749
AAGTCGTTCCAGCACG-1_2	SG4	-4.72779	-8.75479			19.2621
AAGTCGTTCCTGCTAC-1_1_1_1	S8	-2.07639	5.62644	28.1591
AAGTCGTTCGACGAGA-1_2_1	SG2	-6.57496	-3.89989			11.795
AAGTCGTTCGCAATGT-1_2_1	SG2	4.1257	5.0915	22.3229
AAGTCGTTCTCCGAGG-1_1_1	SG1	3.11435	3.95103	22.322
AAGTCGTTCTGCGGGT-1_1	SG3	-7.54264	3.72724	2.10491	2.10587	2.0856	2.10349
AAGTGAAAGACTTCCA-1_1_1_1	S8	2.46504	-0.911476	14.7616	13.7955
AAGTGAAAGAGCATAT-1_2_1_1	S9	8.39301	-3.48025		20.3583		20.5365
AAGTGAAAGAGGATGA-1_1	SG3	4.63452	4.74512	21.8326
AAGTGAAAGATTCGAA-1_2_1_1	S9	-2.41351	-1.80587	9.56799	9.23583	8.1694	9.56795
AAGTGAAAGCGTGCCT-1_1_1_1	S8	3.26753	-2.86291				15.4378
AAGTGAAAGGCGAAGG-1_1_1_1	S8	0.455078	6.74724	25.8364
AAGTGAAAGGCGCTCT-1_1	SG3	-5.78801	3.10172	3.67579	3.67086	3.68847	3.67615
AAGTGAAAGGTTCTAC-1_1_1_1	S8	1.47321	-0.457116	13.8318	12.816
AAGTGAAAGTGCTCGC-1_1_1_1	S8	1.78411	-4.76158				14.406
AAGTGAAAGTGGTTAA-1_2_1	SG2	9.54834	-5.09836		22.1588		22.0212
AAGTGAAAGTGTTGAA-1_1	SG3	3.19383	3.83813	22.1709
AAGTGAAAGTTCATGC-1_2_1_1	S9	8.87919	-2.35208		19.7739
AAGTGAAAGTTGGCGA-1_2_1	SG2	-7.28927	-5.94146			15.4286
AAGTGAACAAATACGA-1_1	SG3	-7.51845	4.46179	1.54159	1.54118	1.53847	1.54122
AAGTGAACAAGCACAG-1_1_1	SG1	-7.45812	4.32872	1.68323	1.68317	1.67887	1.68283
AAGTGAACAAGGAGTC-1_2	SG4	-0.896377	-2.29269	11.1047	10.5752		11.0815
AAGTGAACAATCGAAA-1_2_1_1	S9	-0.431395	-2.90818	11.6567	11.011		11.7911
AAGTGAACAGAACGCA-1_1_1	SG1	7.36202	0.539748	18.5171
AAGTGAACAGAAGCGT-1_1_1	SG1	-0.346526	6.0161	26.4438
AAGTGAACAGACCAGA-1_1_1_1	S8	0.820598	6.76276	25.5152
AAGTGAACAGGCATGA-1_1_1	SG1	-3.82092	4.16291	30.1033
AAGTGAACATCATCTT-1_2_1	SG2	-7.43619	-4.73096			13.0213
AAGTGAACATGACGTT-1_2_1_1	S9	7.08335	3.90547	20.4332
AAGTGAACATTCCTCG-1_1	SG3	-5.96634	2.5798	3.98394	3.98948	3.95708	3.98338
AAGTGAAGTACGACAG-1_2_1	SG2	6.5652	-4.26059		20.0633		18.9417
AAGTGAAGTACTAAGA-1_2_1_1	S9	-4.85021	-0.813306	7.36736	7.10304	8.24482	7.33134
AAGTGAAGTATCCCAA-1_2_1	SG2	-5.6	-4.05629			11.1904
AAGTGAAGTATCGCTA-1_1_1_1	S8	8.76572	-5.90649		22.7879		21.4632
AAGTGAAGTCCTTAAG-1_2_1_1	S9	-8.24821	5.28604	34.3712	0.444493	0.444458	0.444514
AAGTGAAGTCGGTGTC-1_2_1_1	S9	8.44527	-7.21183		24.0506
AAGTGAAGTGCCTGAC-1_2	SG4	6.52584	1.28993	18.9673
AAGTGAAGTGGACTGA-1_1_1_1	S8	3.8006	-2.03651	15.7776	15.2002		15.8746
AAGTGAAGTGGCTACC-1_1_1	SG1	2.98824	6.5514	23.7494
AAGTGAAGTGTTACAC-1_2	SG4	-7.63511	-7.49463			16.1652
AAGTGAAGTTGCTCCT-1_1_1	SG1	-6.82187	5.80111	32.8753	0.910766	0.911184	0.910492
AAGTGAATCATCGCAA-1_1_1	SG1	6.47646	1.20539	18.8834
AAGTGAATCATCTATC-1_2_1_1	S9	1.98397	6.14791	24.3758
AAGTGAATCCACGTCT-1_1_1_1	S8	5.50928	4.84492	21.5094
AAGTGAATCGAACACT-1_2_1	SG2	5.59585	5.72809	21.8928
AAGTGAATCGACATTG-1_2	SG4	-5.9196	5.73952	32.001	1.51743	1.53296	1.51837
AAGTGAATCTAGACAC-1_1_1	SG1	-0.338495	6.82792	26.552
AAGTTCGAGACTTCAC-1_2_1_1	S9	-1.23655	-2.58433	10.8456	10.3312		10.9401
AAGTTCGAGAGGATCC-1_1_1_1	S8	-6.24249	4.91891	32.4641	1.96652	1.98565	1.96848
AAGTTCGAGAGTCCGA-1_1	SG3	3.02874	3.68832	22.1848
AAGTTCGAGATAGTGT-1_2_1	SG2	-5.84324	-3.38799			10.923
AAGTTCGAGCCGGATA-1_2_1	SG2	0.470224	6.43766	25.7529
AAGTTCGAGCGAGAAA-1_2_1_1	S9	9.43889	-5.63696		22.6383		22.0517
AAGTTCGAGCTAGATA-1_2	SG4	9.15484	-4.47301		21.5051		21.4855
AAGTTCGAGCTCGAAG-1_2_1_1	S9	-4.57053	-8.61771			19.3251
AAGTTCGAGCTTAGTC-1_1	SG3	7.34381	3.40949	20.1588
AAGTTCGAGCTTGTTG-1_2_1	SG2	-1.13278	5.16787	27.1544
AAGTTCGAGGAACTCG-1_2_1_1	S9	-4.15159	2.4278	5.19055	5.17166	5.19126	5.18894
AAGTTCGAGGGTGAAA-1_2_1	SG2	-8.46403	-7.54537			15.6384
AAGTTCGAGTGCAGCA-1_2_1	SG2	-6.858	-6.16551			16.0133
AAGTTCGAGTGCCAGA-1_2_1_1	S9	-4.49039	-9.25798			19.7267
AAGTTCGCAACCGACC-1_2	SG4	5.13746	0.262592	18.0574	16.1776
AAGTTCGCAACTGTGT-1_2_1	SG2	-3.33969	4.959	29.4997
AAGTTCGCAAGAGTGC-1_2_1_1	S9	8.84419	-6.36927		23.2615		21.657
AAGTTCGCACATTCTT-1_1_1_1	S8	0.500243	-3.86449				13.0119
AAGTTCGCACTTTATC-1_1_1_1	S8	6.98565	3.97955	20.5414
AAGTTCGCAGAGGAAA-1_2_1	SG2	7.28818	-4.77868		21.1702		19.7424
AAGTTCGCAGATTTCG-1_2_1	SG2	7.65245	3.33616	20.0569
AAGTTCGCAGCATACT-1_1_1_1	S8	0.530667	-0.491276	12.7253	11.8561		11.401
AAGTTCGCAGCGTAGA-1_2_1_1	S9	8.11113	-1.09955		18.7134
AAGTTCGCAGTGGCTC-1_2_1_1	S9	-1.77731	-2.46811	10.3516	9.87796		10.4329
AAGTTCGCATAAGCGG-1_1	SG3	-7.52861	3.41211	2.36282	2.36476	2.32906	2.36032
AAGTTCGCATAGGCGA-1_2_1	SG2	-2.66235	3.95564	28.818
AAGTTCGCATGCACTA-1_1	SG3	-8.25558	4.34487	34.5534	1.18213	1.17945	1.18254
AAGTTCGGTAACCCGC-1_1	SG3	5.16215	5.75924	22.0996
AAGTTCGGTAACTGCT-1_2	SG4	-4.77217	-4.77803			11.0844
AAGTTCGGTCCATACA-1_2_1_1	S9	7.85941	-4.1373		20.7316		20.1725
AAGTTCGGTCCGGCAT-1_1_1_1	S8	5.56482	5.31413	21.728
AAGTTCGGTCCGGTGT-1_1_1_1	S8	5.02633	4.54204	21.562
AAGTTCGGTCTAGGCC-1_2_1_1	S9	3.41883	7.16775	23.7372
AAGTTCGGTGAGAACC-1_1_1	SG1	4.33111	6.21074	22.7894
AAGTTCGGTGATGGCA-1_1_1	SG1	7.29912	2.15273	19.4464
AAGTTCGGTGGAATGC-1_2_1	SG2	-7.63686	5.61368	0.559027	0.559074	0.559112	0.559001
AAGTTCGGTTACCGTA-1_1_1_1	S8	1.53129	-3.03523				13.6627
AAGTTCGTCACAGAGG-1_1	SG3	-9.17617	-4.71677			13.9128
AAGTTCGTCACGGGAA-1_2_1_1	S9	0.792076	-4.46537				13.4701
AAGTTCGTCATATGGC-1_1	SG3	-5.24065	5.92975	31.303
AAGTTCGTCATTTGCT-1_1_1_1	S8	5.05492	-1.53384	16.5632	16.422
AAGTTCGTCGAAGCAG-1_2_1	SG2	-4.72388	0.843558	6.1202	6.10831	6.24288	6.12033
AAGTTCGTCGACACTA-1_2_1_1	S9	-10.2692	-4.98863			14.1796
AAGTTCGTCGACCATA-1_2_1_1	S9	-5.58901	-4.15934			11.2451
AAGTTCGTCGGAGTAG-1_1	SG3	2.34637	5.7147	23.9197
AAGTTCGTCGTCCATC-1_1_1	SG1	-7.96517	4.1064	1.54738	1.54622	1.53875	1.54634
AAGTTCGTCTCTTCAA-1_2_1	SG2	9.30577	-3.98893		21.1306		21.5119
AATAGAGAGACCTCCG-1_2_1	SG2	0.579598	6.73802	25.7129
AATAGAGAGACTCTTG-1_2_1	SG2	2.8689	6.08232	23.6745
AATAGAGAGCACCTGC-1_1_1	SG1	6.65308	1.1229	18.7985
AATAGAGAGCCGCACT-1_1	SG3	-5.69331	-0.905549			8.86441
AATAGAGAGCCTGAAG-1_2_1	SG2	-5.96722	-3.70882			11.2252
AATAGAGAGGCAGGTT-1_1_1	SG1	5.86823	6.55652	22.1494
AATAGAGAGGCATCAG-1_2_1	SG2	-9.21563	-5.41458			14.2782
AATAGAGAGGTTGGAC-1_1	SG3	2.45442	5.70792	23.8209
AATAGAGAGTAATCCC-1_2_1_1	S9	-9.39622	-5.11381			14.1403
AATAGAGAGTTGGAGC-1_2_1	SG2	1.27782	6.85031	25.1735
AATAGAGCAAATACGA-1_2_1_1	S9	-2.02552	-2.55717	10.2049	9.70631	8.43817	10.2829
AATAGAGCAAGCACCC-1_2_1_1	S9	-8.00601	-5.7978			14.6358
AATAGAGCAAGTAGTA-1_1_1	SG1	8.13379	-7.50986		24.3107
AATAGAGCACATTACG-1_1_1_1	S8	-7.30011	3.8352	2.16922	2.16987	2.1561	2.16818
AATAGAGCACCGGAAA-1_2_1	SG2	-6.64244	-5.511			13.0329
AATAGAGCAGACAAAT-1_1_1	SG1	7.32215	2.78528	19.8008
AATAGAGCAGCCGTCA-1_1	SG3	-9.31372	-5.05959			14.0669
AATAGAGCAGGTCCGT-1_2_1	SG2	7.99086	-1.30517		18.7436
AATAGAGCAGTAGATA-1_1_1_1	S8	8.78638	-3.53914		20.5755		20.9186
AATAGAGCATAATCCG-1_2_1	SG2	5.19584	4.26127	21.3115
AATAGAGCATCGCTGG-1_2	SG4	-7.55562	-5.06219			13.3959
AATAGAGCATGCCGGT-1_2_1	SG2	-6.73733	-3.97968			11.9694
AATAGAGCATTGACTG-1_2_1_1	S9	-0.759825	-3.79804				11.9192
AATAGAGGTAGTAAGT-1_1_1_1	S8	1.38332	-0.649835	13.7039	12.7236
AATAGAGGTCCATAGT-1_2_1_1	S9	-1.75383	-2.03956	10.2321	9.82142	8.1694	10.2212
AATAGAGGTCCTATAG-1_1_1_1	S8	1.11902	-3.20409				13.3247
AATAGAGGTCGAATGG-1_2_1	SG2	5.34698	6.01595	22.1461
AATAGAGGTGCCCGTA-1_2_1_1	S9	-6.71873	-5.00176			12.6627
AATAGAGGTTGGCTAT-1_1_1_1	S8	4.77591	4.38392	21.5884
AATAGAGGTTTCGCTC-1_2	SG4	6.96027	2.5231	19.6829
AATAGAGTCACTACGA-1_1_1_1	S8	1.44203	-2.51103	13.3883			13.3685
AATAGAGTCAGCGCAC-1_1_1_1	S8	0.858739	-0.0656535	13.2169	12.1969
AATAGAGTCATCTCTA-1_2_1	SG2	-7.04297	-4.33461			12.4371
AATAGAGTCCAGGACC-1_2_1_1	S9	-1.6877	-1.92671	10.2442	9.84235	8.05667	10.213
AATAGAGTCCATAGAC-1_1_1_1	S8	-2.22763	6.25482	28.3079
AATAGAGTCCGCCTAT-1_2_1_1	S9	-5.2266	4.81238	31.4684	2.66163	2.75542	2.67631
AATAGAGTCCTAAGTG-1_2_1_1	S9	-4.63035	4.32489	30.9288	3.38027	3.55326	3.41452
AATAGAGTCGCCATAA-1_1_1	SG1	8.58614	-4.27507		21.1489		20.8948
AATAGAGTCGGTCATA-1_1	SG3	-4.91792	-0.538273	7.10903	6.93366	7.97264	7.08843
AATAGAGTCTCATGGA-1_1	SG3	8.84156	-7.20142		24.0897
AATCACGAGACGTCGA-1_2_1	SG2	-7.61256	-5.18415			13.5552
AATCACGAGATAGCTA-1_2_1	SG2	5.83135	6.90665	22.3108
AATCACGAGATCACCT-1_1_1	SG1	1.48089	6.5031	24.9073
AATCACGAGCCTCTTC-1_1_1_1	S8	0.631662	-2.22124	12.6291	11.9661		12.4378
AATCACGAGTAAAGCT-1_1_1_1	S8	6.97371	2.04169	19.4423
AATCACGAGTATTGCC-1_2_1_1	S9	9.16226	-6.47483		23.4107		21.9954
AATCACGAGTTCCTGA-1_1_1_1	S8	1.18823	-3.73075				13.58
AATCACGCAACACAAA-1_2	SG4	-8.74267	-5.4427			14.2425
AATCACGCAAGAGTAT-1_2_1	SG2	7.91722	-5.8107		22.5305		20.5899
AATCACGCACTTACAG-1_2_1_1	S9	-1.49554	-1.14832	10.0889	9.85284	7.68964	9.90654
AATCACGCAGCGTACC-1_1	SG3	-8.05886	4.83352	34.2693	0.917437	0.917231	0.917574
AATCACGCATGAAGCG-1_1_1_1	S8	0.386115	-3.6059				12.8149
AATCACGCATGCGTGC-1_2_1_1	S9	-1.6423	-1.73424	10.2039	9.84289	7.99698	10.1431
AATCACGGTAGCACGA-1_1	SG3	7.18009	4.20229	20.6368
AATCACGGTATGGGAC-1_2_1_1	S9	-1.6806	-0.915123	9.6735	9.61671	7.63052	9.58293
AATCACGGTGCACAAG-1_1_1	SG1	4.35789	5.20419	22.2891
AATCACGGTTTACCAG-1_2_1	SG2	-6.47779	4.25375	2.34551	2.34478	2.35769	2.34646
AATCACGTCAGGTAAA-1_1_1_1	S8	-4.88884	5.76963	30.9805
AATCACGTCATTTGGG-1_2_1_1	S9	8.3742	-7.86944		24.6978
AATCACGTCCATTTAC-1_2	SG4	-4.92045	0.586026	6.20943	6.18176	6.47869	6.20852
AATCACGTCCCGAAAT-1_2_1	SG2	-8.54937	-4.82459			13.7695
AATCACGTCGCTAGCG-1_1_1	SG1	6.61618	6.48461	21.8326
AATCACGTCTCCCATG-1_2_1	SG2	-4.65064	-7.71378			18.7875
AATCACGTCTCTAAGG-1_2_1_1	S9	-1.43394	-2.58595	10.6788	10.1613		10.773
AATCACGTCTGGCCGA-1_2	SG4	5.41771	6.53791	22.317
AATCACGTCTTCCTAA-1_1	SG3	2.22291	6.51283	24.3024
AATCGACAGAAACACT-1_1	SG3	-4.80777	1.63585	5.43448	5.43428	5.44709	5.43439
AATCGACAGAAATTGC-1_2_1_1	S9	6.75873	-3.99711		19.8832		19.0891
AATCGACAGCACCGTC-1_1	SG3	-9.34456	-6.42614			14.713
AATCGACAGCTGTTCA-1_1_1_1	S8	1.68263	-2.30799	13.6525			13.5377
AATCGACAGGCGCTTC-1_2_1_1	S9	9.18936	-7.59621		24.5247
AATCGACAGGCGTTAG-1_1	SG3	-7.87964	4.17394	1.54666	1.54565	1.53909	1.54575
AATCGACAGGTCGACA-1_2_1_1	S9	8.27516	-1.74211		19.1314
AATCGACAGTACCATC-1_1_1	SG1	-5.51036	5.87188	31.5772	1.66623	1.69161	1.66831
AATCGACAGTATTGCC-1_1_1_1	S8	2.54339	-0.677679	14.8902	13.872
AATCGACAGTCTCTGA-1_2	SG4	6.69472	5.45058	21.3545
AATCGACAGTGGATAT-1_1_1_1	S8	1.68258	-0.696756	14.0133	13.0216
AATCGACCAACCAGAG-1_2_1	SG2	-5.30682	1.16073	5.51806	5.51929	5.59441	5.51929
AATCGACCAATAAGGT-1_1_1	SG1	-7.96887	5.11883	34.1278	0.747334	0.747275	0.747479
AATCGACCAATCAAGA-1_2_1	SG2	-4.48799	4.99714	30.6861
AATCGACCAATGGCCC-1_1_1	SG1	-1.29601	6.31651	27.3959
AATCGACCACACGGTC-1_1_1_1	S8	2.42523	-1.8898	14.4694	13.7637		14.2377
AATCGACCAGACGGAT-1_1	SG3	5.54213	6.17998	22.1206
AATCGACCAGCGCTTG-1_1_1_1	S8	-7.81366	-5.01605			13.5326
AATCGACGTACCCGCA-1_2_1	SG2	-8.50769	-3.88436			13.1282
AATCGACGTACTAACC-1_1	SG3	8.62071	-7.15586		24.017
AATCGACGTAGACTGG-1_1	SG3	-2.41043	5.46385	28.5026
AATCGACGTAGCGATG-1_1_1_1	S8	-8.00252	3.82485	1.74526	1.74472	1.73196	1.74403
AATCGACGTAGCGTTT-1_1	SG3	-4.60832	5.59551	30.7258
AATCGACGTAGGTACG-1_1_1_1	S8	2.64919	-3.89178				15.012
AATCGACGTATTTCGG-1_2_1	SG2	-8.00053	-4.44517			13.2006
AATCGACGTCCCAAAT-1_1	SG3	-3.09206	5.7871	29.1852
AATCGACGTCGAAACG-1_2_1	SG2	-5.87291	-8.00679			17.8944
AATCGACGTGCCCAGT-1_1_1	SG1	5.92378	6.04718	21.9018
AATCGACGTGCTAGCC-1_1_1	SG1	6.75343	1.98293	19.4135
AATCGACGTGCTCTCT-1_2_1	SG2	-6.67233	-5.46859			13.023
AATCGACGTGCTGCAC-1_1	SG3	4.55611	5.86085	22.5118
AATCGACGTGGCTTGC-1_1_1	SG1	4.30928	6.10509	22.7679
AATCGACGTTGAGGAC-1_1_1	SG1	-0.451431	6.84959	26.6552
AATCGACTCACCGACG-1_1_1_1	S8	1.75958	-3.52857				14.0524
AATCGACTCAGTGATC-1_2	SG4	0.564823	6.62186	25.7015
AATCGACTCATCACTT-1_1_1_1	S8	8.10216	-7.62532		24.4214
AATCGACTCCGTGCGA-1_1_1_1	S8	0.458871	-1.21471	12.5342	11.7917		11.7529
AATCGACTCGAGAGCA-1_1_1	SG1	-4.31303	5.80573	30.4048
AATCGACTCGGTTGTA-1_2_1	SG2	-8.84537	-7.21097			15.2468
AATCGACTCGTAGGGA-1_1	SG3	-6.16573	5.19847	32.3376	1.79384	1.81234	1.7946
AATCGACTCGTAGTCA-1_2_1_1	S9	9.63138	-5.66967		22.7042		22.2463
AATCGACTCTACTGCC-1_2_1_1	S9	-5.55946	-6.6086			17.4401
AATCGACTCTCCGCAT-1_1_1_1	S8	3.94096	7.19416	23.4034
AATCGACTCTCGACCT-1_1_1_1	S8	4.17648	5.89731	22.7399
AATCGACTCTGTCAGA-1_1_1_1	S8	7.24745	4.0625	20.507
AATCGTGAGAGATTCA-1_2_1_1	S9	6.30802	1.44877	19.0366
AATCGTGAGCAAGTCG-1_2_1_1	S9	-8.58153	-7.02639			15.2832
AATCGTGAGCCTGTCG-1_1_1_1	S8	1.13777	-0.141543		12.4833
AATCGTGAGGATGTTA-1_1_1	SG1	4.37001	4.64496	21.9393
AATCGTGAGTAGGTTA-1_1_1_1	S8	8.44104	-5.95387		22.7813		21.1533
AATCGTGAGTATGGCG-1_1	SG3	-8.20552	-6.55259			15.2146
AATCGTGAGTGGTCAG-1_1_1_1	S8	2.93399	6.64191	23.8303
AATCGTGAGTGGTTAA-1_2_1_1	S9	-6.35363	6.37218	32.3168	0.744924	0.745311	0.743993
AATCGTGAGTTAACGA-1_2_1	SG2	-9.53662	-3.68657			13.5124
AATCGTGAGTTTCGGT-1_1_1	SG1	8.21754	-3.93001		20.6809		20.4703
AATCGTGCAAAGAACT-1_1	SG3	4.13964	-1.43501	16.2091	15.4915
AATCGTGCAAGCGGAT-1_2_1	SG2	-6.43619	-2.92995			11.0411
AATCGTGCAATTGAAG-1_1_1_1	S8	7.8293	-2.45077		19.2696
AATCGTGCACAAGCAG-1_2	SG4	5.79822	6.77721	22.3108
AATCGTGCACACAGCC-1_1	SG3	3.44181	-3.09499				15.6714
AATCGTGCACATGTTG-1_2_1	SG2	-6.57888	-5.07494			12.6106
AATCGTGCAGTCGCAC-1_2_1_1	S9	-0.173383	-1.4419	11.7392	11.1745		11.2664
AATCGTGGTAATCAGA-1_1	SG3	-1.08857	6.42608	27.2047
AATCGTGGTCCTGAAT-1_2_1	SG2	4.72061	6.57926	22.7476
AATCGTGGTCGATGCC-1_1_1_1	S8	9.12967	-5.17856		22.1462		21.636
AATCGTGGTGAATATG-1_2_1_1	S9	5.14226	6.98943	22.679
AATCGTGGTGCGAACA-1_2_1_1	S9	7.31504	1.54176	19.055
AATCGTGGTGGCCTCA-1_2_1	SG2	-7.69006	-4.98648			13.4189
AATCGTGGTGGGAGAG-1_1_1_1	S8	-4.88707	5.45015	31.0262
AATCGTGGTGTTGACT-1_2	SG4	5.29689	2.41948	19.9205
AATCGTGGTTCCGGTG-1_2_1_1	S9	4.81756	6.4755	22.607
AATCGTGGTTTGAACC-1_1	SG3	-5.18657	5.43876	31.326	2.20489	2.2677	2.21158
AATCGTGTCAAGCCGC-1_1_1	SG1	5.6872	5.03343	21.5512
AATCGTGTCACTGAAC-1_1_1_1	S8	4.99156	5.21082	21.9279
AATCGTGTCCTACCAC-1_2_1_1	S9	6.77203	1.17318	18.8471
AATCGTGTCCTTTAGT-1_2	SG4	6.19286	-1.75371		17.5836
AATCGTGTCGCAGAGA-1_1_1	SG1	-3.36419	5.41448	29.4881
AATCGTGTCGGAACTT-1_2	SG4	5.65817	3.0541	20.3313
AATCGTGTCGGACGTC-1_1_1	SG1	-4.3422	5.36811	30.488
AATCGTGTCTACTCAT-1_1	SG3	-7.75464	5.49087	0.584174	0.584194	0.584211	0.584164
AATCGTGTCTCTCTTC-1_1_1_1	S8	5.72452	3.30558	20.458
AATCGTGTCTTGCAGA-1_2_1	SG2	-7.33191	-4.95712			13.1282
AATGAAGAGACTCAAA-1_2_1	SG2	-7.57775	-7.00726			15.9338
AATGAAGAGATAGGGA-1_1	SG3	-7.26556	5.00822	1.26571	1.26589	1.26676	1.2658
AATGAAGAGCACGATG-1_2_1_1	S9	-5.88594	-7.56146			17.6537
AATGAAGAGCGACTTT-1_2	SG4	-7.79527	-4.86074			13.3844
AATGAAGAGCTGGTGA-1_2_1	SG2	3.9011	5.62963	22.7849
AATGAAGAGGAGGTTC-1_1	SG3	4.51486	-2.26421				16.6673
AATGAAGAGGTCACTT-1_2	SG4	8.29318	-5.38645		22.1675		20.8682
AATGAAGAGGTGCTTT-1_1	SG3	6.44715	3.35998	20.3277
AATGAAGAGTGCACTT-1_2_1_1	S9	-7.39278	-4.72022			12.9835
AATGAAGCAAACCATC-1_2_1_1	S9	8.2815	-0.939966		18.751
AATGAAGCAAAGCTCT-1_2_1	SG2	8.02967	-2.49288		19.4195
AATGAAGCAACTGATC-1_1_1	SG1	-6.80746	4.80127	1.7113	1.71152	1.71666	1.7118
AATGAAGCAAGCCATT-1_1_1_1	S8	0.305492	-2.11416	12.3033	11.6569		12.0739
AATGAAGCAATAACGA-1_2	SG4	-4.29913	-9.30003			19.9119
AATGAAGCAATGGCAG-1_1	SG3	-6.46352	4.84185	32.6968	1.89116	1.90588	1.89233
AATGAAGCACCGCTGA-1_2_1	SG2	4.56399	-2.14016		16.0315		16.7007
AATGAAGCACGTTGGC-1_2	SG4	-7.71419	-5.12203			13.5625
AATGAAGCACTATCGA-1_2_1	SG2	-6.80073	-4.64365			12.4701
AATGAAGCAGGCTATT-1_1	SG3	-6.87036	4.42569	1.96868	1.96862	1.97181	1.96896
AATGAAGCAGGTGACA-1_2_1	SG2	-4.38968	0.0343491	6.96783	6.89807	7.19432	6.95918
AATGAAGCATACCGTA-1_1	SG3	9.28202	-3.69741		20.8753		21.4167
AATGAAGCATCACCAA-1_1_1	SG1	2.60514	6.36249	23.9902
AATGAAGGTAGTGCGA-1_1_1	SG1	2.49682	6.54148	24.1168
AATGAAGGTCTGATCA-1_2_1	SG2	8.68032	-7.56627		24.4331
AATGAAGGTGTATCCA-1_1_1_1	S8	2.63488	-4.09268				15.0437
AATGAAGGTGTTCATG-1_1_1	SG1	-4.92476	5.09767	31.1159	2.61918	2.73609	2.63743
AATGAAGGTTAGGGTG-1_2_1	SG2	9.32302	-5.14125		22.1517		21.814
AATGAAGGTTCGGACC-1_2_1	SG2	-7.37027	-3.50186			12.1266
AATGAAGTCAACTGGT-1_1_1_1	S8	0.431919	-3.63887				12.865
AATGAAGTCACGATAC-1_1_1_1	S8	0.673089	-2.55901	12.6444			12.6297
AATGAAGTCACTGGGC-1_2_1_1	S9	1.30334	-5.24294				14.1187
AATGAAGTCATTATCC-1_1	SG3	2.69969	6.32723	23.8915
AATGAAGTCCAATCTT-1_2_1_1	S9	2.62909	6.53988	23.9969
AATGAAGTCCGGCAAC-1_2_1_1	S9	6.82716	5.86559	21.5203
AATGAAGTCCGGTAAT-1_2_1	SG2	3.94272	7.18598	23.3976
AATGAAGTCCTCAGAA-1_2_1	SG2	5.73691	4.39137	21.1153
AATGAAGTCGAACACT-1_2_1_1	S9	4.49561	2.69098	20.415
AATGAAGTCGCAGTTA-1_1_1_1	S8	3.37291	3.50377	21.7645
AATGAAGTCGCGAAGA-1_1	SG3	-4.85576	5.62178	30.9687
AATGAAGTCGGCTGAC-1_2	SG4	-5.08946	1.29538	5.53967	5.54037	5.59282	5.54041
AATGAAGTCTTACGGA-1_1	SG3	-2.08975	5.93775	28.1713
AATGACCAGAATCTAG-1_1	SG3	1.99422	6.99206	24.6435
AATGACCAGACATATG-1_1_1_1	S8	6.63931	1.44346	19.0069
AATGACCAGACTACGG-1_2_1_1	S9	-2.10436	-1.6772	9.75136	9.45592	8.03469	9.72849
AATGACCAGACTCTTG-1_2_1	SG2	-4.35849	-7.87939			19.1222
AATGACCAGCAGGCAT-1_1_1_1	S8	-8.63471	-6.94553			15.2368
AATGACCAGCATGCAG-1_2	SG4	2.85253	6.31755	23.7517
AATGACCAGCGACTAG-1_2_1_1	S9	5.83706	5.79585	21.8326
AATGACCAGCGAGGAG-1_2_1	SG2	9.16219	-4.07972		21.1659		21.3981
AATGACCAGCGAGTAC-1_1_1_1	S8	0.503098	-4.19932				13.1434
AATGACCAGCTGTACT-1_2	SG4	-9.2293	-4.21025			13.6459
AATGACCAGGCCTTCG-1_2_1_1	S9	-1.56696	4.86297	27.5879
AATGACCAGGCGCTTC-1_2_1_1	S9	7.31489	2.92876	19.9205
AATGACCAGGGACTGT-1_1_1	SG1	6.20853	3.76432	20.6368
AATGACCAGTTCCATG-1_1	SG3	6.53932	-3.30024		18.8624		18.7746
AATGACCCAAATCCCA-1_1_1_1	S8	-5.80632	5.38251	31.9506	1.86973	1.90144	1.87224
AATGACCCAATGGCCC-1_1	SG3	8.13496	-3.62736		20.3684		20.331
AATGACCCACAACCGC-1_1_1_1	S8	1.84783	-2.94932	13.6806			13.9549
AATGACCCACATTCTT-1_1	SG3	-2.71793	5.73172	28.8084
AATGACCCACCCTGTT-1_2_1_1	S9	8.06187	-1.80341		19.0164
AATGACCCACCGTGGT-1_2	SG4	7.03814	-1.63462		18.2519
AATGACCCACTCGATA-1_1_1_1	S8	-7.46944	4.7332	1.35776	1.35766	1.35685	1.35772
AATGACCCACTTGTCC-1_1	SG3	7.26632	2.87157	19.8983
AATGACCCAGCAGATG-1_1_1_1	S8	0.468085	-2.91156	12.4212			12.5956
AATGACCCAGCTCATA-1_1_1_1	S8	-7.44154	-5.0224			13.2691
AATGACCCAGGCCTGT-1_2_1	SG2	-9.37501	-5.21343			14.1796
AATGACCCATCATTGG-1_1_1	SG1	6.94748	5.5659	21.3545
AATGACCGTAACAGTA-1_1_1	SG1	-6.35469	5.54164	32.4634	1.40582	1.4132	1.40533
AATGACCGTACAGCGA-1_1_1	SG1	8.92886	-7.41981		24.318
AATGACCGTATGAAGT-1_2	SG4	-4.79902	-0.762133	7.35722	7.10304	8.16093	7.32305
AATGACCGTATGGTAA-1_1_1_1	S8	3.48722	-3.0911				15.7156
AATGACCGTCAACCAT-1_1	SG3	1.13444	6.70417	25.2302
AATGACCGTCAGGCAA-1_1_1	SG1	4.25217	5.54934	22.5323
AATGACCGTCCGTACG-1_2_1	SG2	4.36965	2.37293	20.1681
AATGACCGTCGTTATG-1_2_1_1	S9	-4.58364	-1.71132	8.19818	7.70624	8.90527	8.12867
AATGACCGTCTGCGCA-1_1_1_1	S8	0.453535	-1.88694	12.4772	11.7932		12.1108
AATGACCGTGAGAGGG-1_1	SG3	-1.30457	6.09616	27.3925
AATGACCGTGAGCCAA-1_1_1_1	S8	-6.8947	5.92586	32.9242	0.766671	0.766906	0.766584
AATGACCGTGTCGCTG-1_2_1	SG2	-7.45823	-3.34871			12.0909
AATGACCGTTGAATCC-1_1_1	SG1	5.59034	5.71385	21.8862
AATGACCGTTGGCCTG-1_1_1	SG1	6.68243	2.87275	19.9205
AATGACCGTTGTTGCA-1_2_1_1	S9	5.3832	4.97696	21.5936
AATGACCGTTTGATCG-1_1_1_1	S8	1.62995	-4.01816				14.0719
AATGACCTCAAAGGTA-1_2_1	SG2	-7.3435	-7.41741			16.3476
AATGACCTCAAGAATG-1_1_1	SG1	7.03803	1.67161	19.2049
AATGACCTCAATCTTC-1_2_1	SG2	-9.5679	-5.43218			14.313
AATGACCTCAGGACAG-1_2	SG4	-4.25631	-8.03335			19.2895
AATGACCTCAGGTGTT-1_1_1	SG1	-6.79626	-3.42611			11.6466
AATGACCTCCAGCAAT-1_2_1	SG2	9.12538	-3.11643		20.377
AATGACCTCCCTGGTT-1_2_1_1	S9	9.68131	-5.38731		22.4451		22.2231
AATGACCTCCGAAATC-1_1	SG3	2.98969	-2.25875	14.9221			14.9726
AATGACCTCGGCCTTT-1_1	SG3	-5.86577	4.99156	32.0763	2.13992	2.17859	2.14405
AATGACCTCGTCTAAG-1_2_1	SG2	-9.98613	-6.85734			14.8071
AATGACCTCGTTCGCT-1_2_1	SG2	5.94105	5.30142	21.5936
AATGCCAAGAGAACCC-1_2_1_1	S9	-2.02882	-1.59769	9.76915	9.48152	7.99841	9.73997
AATGCCAAGAGAGGGC-1_2_1	SG2	-8.30633	-5.73365			14.4816
AATGCCAAGCCTCTGG-1_1_1_1	S8	5.05736	7.29469	22.7895
AATGCCAAGGACTATA-1_2_1	SG2	-8.83497	-4.36372			13.583
AATGCCAAGGCCACTC-1_1_1_1	S8	-3.75506	5.87275	29.8423
AATGCCAAGTATAGGT-1_1_1_1	S8	1.20074	-3.99864				13.6792
AATGCCAAGTGTTCCA-1_2_1_1	S9	5.77577	5.72303	21.8326
AATGCCAAGTTCTACG-1_2_1	SG2	5.74669	6.34324	22.0878
AATGCCACAAACTAAG-1_1_1	SG1	-9.59045	-4.18332			13.7636
AATGCCACAAGTGCTT-1_2_1_1	S9	8.51936	-1.57652		19.1679
AATGCCACAATGAAAC-1_2_1	SG2	-6.98679	-4.48855			12.5025
AATGCCACAATTGTGC-1_1	SG3	4.41496	5.68638	22.5015
AATGCCACACAAGGTG-1_1_1_1	S8	7.59236	-3.83754		20.2767		19.8601
AATGCCACACACCAGC-1_1	SG3	-2.33169	6.385	28.4047
AATGCCACACAGCCTG-1_2	SG4	-7.80027	-4.32524			12.9815
AATGCCACACAGTACT-1_1_1_1	S8	0.708703	-4.50254				13.4235
AATGCCACACCACTGG-1_2	SG4	-4.83401	-0.875244	7.42661	7.1468	8.29427	7.38994
AATGCCACACCAGCGT-1_1_1_1	S8	-4.20158	5.25913	30.362
AATGCCACACCGTGCA-1_2_1_1	S9	6.58035	-3.016		18.6305		18.773
AATGCCACACGGAAGT-1_2_1	SG2	-6.08924	4.14053	2.67275	2.66913	2.70191	2.67438
AATGCCACACTCAGAT-1_1	SG3	-3.55451	5.79594	29.6493
AATGCCACAGGCACAA-1_1_1_1	S8	0.769723	-0.868288	12.9613	12.1042		11.8859
AATGCCACAGGGAATC-1_2_1_1	S9	-2.3021	-0.935415	9.09582	9.04337	7.67549	9.08184
AATGCCACAGGTTTAC-1_2_1_1	S9	-7.69459	-3.00403			12.0405
AATGCCACAGTCAGCC-1_1_1	SG1	-6.69067	-4.23285			12.1028
AATGCCACAGTCGTTA-1_2_1_1	S9	1.09783	-4.58173				13.763
AATGCCACATATCGGT-1_1_1_1	S8	1.35583	-1.04719	13.5718	12.6909		12.5984
AATGCCACATCAGCAT-1_1_1_1	S8	2.61342	-0.506955	15.0011	13.936
AATGCCACATCCGAGC-1_1_1_1	S8	0.557043	-0.614103	12.7378	11.8889		11.5175
AATGCCAGTAGACGGT-1_2_1	SG2	1.30693	5.5422	24.7478
AATGCCAGTAGGCTCC-1_2_1_1	S9	-7.74952	-5.66173			14.4999
AATGCCAGTATGGTTC-1_1_1_1	S8	1.65961	-2.44959	13.6061			13.5664
AATGCCAGTCACAGTT-1_2_1_1	S9	-7.31649	-4.20814			12.5562
AATGCCAGTGGCAACA-1_1_1	SG1	7.49547	2.92566	19.8929
AATGCCAGTGGCGCTT-1_2	SG4	-5.02069	1.19333	5.66266	5.66072	5.73194	5.66339
AATGCCAGTGGCTGAA-1_1_1	SG1	-1.31748	5.83768	27.3915
AATGCCAGTGTCATCA-1_2_1	SG2	0.651653	7.32673	25.7733
AATGCCAGTGTGTTTG-1_1	SG3	-1.53841	6.51772	27.6381
AATGCCAGTGTTTCTT-1_2_1_1	S9	-8.53501	-5.46563			14.2373
AATGCCAGTTAGAAAC-1_1_1	SG1	5.55398	6.30185	22.1971
AATGCCAGTTCCGCAG-1_2_1	SG2	7.38261	1.4561	18.9786
AATGCCATCACGGAGA-1_1_1_1	S8	0.391949	-2.42989	12.3786	11.7371		12.3081
AATGCCATCCACAAGT-1_1_1_1	S8	0.43364	-3.41226				12.7768
AATGCCATCCCGAATA-1_2_1	SG2	-9.31604	-5.35493			14.2326
AATGCCATCCGGTAAT-1_2_1_1	S9	-2.00229	5.4889	28.0766
AATGCCATCCGTGGCA-1_2_1	SG2	9.04941	-5.65716		22.59		21.6779
AATGCCATCGTACCTC-1_2_1_1	S9	-9.6287	-5.65319			14.3772
AATGCCATCTATCACT-1_2	SG4	7.98776	-2.21505		19.2131
AATGCCATCTATCGTT-1_2_1_1	S9	-2.30342	-0.951392	9.10559	9.04815	7.69132	9.09167
AATGCCATCTCCTGCA-1_2_1_1	S9	-2.44664	-1.18099	9.15412	9.00185	7.8449	9.14129
AATGCCATCTCGCTTG-1_1_1	SG1	4.88304	6.99756	22.7894
AATGGAAAGACAGCTG-1_1	SG3	3.03869	6.26904	23.62
AATGGAAAGAGTATAC-1_2	SG4	5.36435	4.31426	21.2601
AATGGAAAGATCCAAA-1_2_1	SG2	-9.96215	-5.92077			14.4463
AATGGAAAGGTAGATT-1_2_1_1	S9	-8.0696	-5.26974			13.9313
AATGGAAAGGTTGCCC-1_2_1	SG2	-8.36609	-5.01209			13.8197
AATGGAAAGTTGCCCG-1_1_1	SG1	9.01475	-3.75374		20.8471		21.1798
AATGGAACAAGCACAG-1_2_1_1	S9	-5.23847	1.43246	5.34069	5.34388	5.36686	5.34154
AATGGAACACATACGT-1_1	SG3	-7.26091	5.06298	1.22532	1.22554	1.22655	1.22543
AATGGAACACCTGCTT-1_2_1	SG2	-7.22695	-3.30695			11.8906
AATGGAACACGGTGCT-1_1	SG3	7.83129	2.40657	19.4971
AATGGAACAGACCGCT-1_2_1	SG2	-5.78541	-6.63607			17.259
AATGGAACAGCATTGT-1_2_1	SG2	4.16199	6.77232	23.0926
AATGGAACAGCGTATT-1_1_1_1	S8	0.755859	-5.00777				13.6037
AATGGAACAGGACTTT-1_2_1	SG2	-5.92256	-6.46348			17.0454
AATGGAACATACGCAT-1_1_1_1	S8	-7.18604	5.62718	33.2648	0.824521	0.825325	0.824468
AATGGAACATCCTGTC-1_2_1_1	S9	1.66285	-2.31376	13.6349			13.5212
AATGGAAGTAAGTAGT-1_1	SG3	-1.63079	5.25491	27.6872
AATGGAAGTACGAGCA-1_1	SG3	-5.30033	1.26284	5.43999	5.44107	5.48975	5.44105
AATGGAAGTATGAAAC-1_1	SG3	1.11761	-2.08	13.1355			12.8544
AATGGAAGTCCCAAAT-1_1_1	SG1	6.82741	6.38047	21.7249
AATGGAAGTCGTAATC-1_2_1	SG2	8.07122	-2.32074		19.3378
AATGGAAGTCGTCATA-1_2_1_1	S9	5.3855	7.23906	22.6476
AATGGAAGTGACATCT-1_1_1_1	S8	-0.452691	6.2962	26.5889
AATGGAAGTGATTCAC-1_1_1	SG1	-9.21342	-4.69794			13.9128
AATGGAAGTGATTCTG-1_1	SG3	4.71466	3.00369	20.6071
AATGGAAGTGCGTTTA-1_2_1_1	S9	-4.77688	-4.65548			11.0042
AATGGAAGTTCCACGG-1_2_1	SG2	4.10103	5.90834	22.7894
AATGGAATCACCATGA-1_1_1	SG1	9.00167	-3.47459		20.6107
AATGGAATCACTCGAA-1_1	SG3	0.822165	5.34342	25.1451
AATGGAATCAGTGTGT-1_2_1_1	S9	-2.50342	-0.745155	8.76759	8.79044	7.63052	8.78797
AATGGAATCATCGACA-1_1	SG3	5.48703	3.98873	21.0056
AATGGAATCATGAGTC-1_1_1_1	S8	0.613071	-4.00036				13.159
AATGGAATCCAAGCTA-1_1	SG3	9.53673	-6.70937		23.6909
AATGGAATCCAGCTCT-1_1	SG3	-8.47137	-4.89187			13.7794
AATGGAATCGAACCTA-1_2_1	SG2	-5.80711	-3.28491			10.8295
AATGGAATCGACGACC-1_1_1_1	S8	5.34347	5.01923	21.6462
AATGGAATCGGCATAT-1_1	SG3	-9.64562	-3.63252			13.5124
AATGGAATCTCTCGCA-1_1_1	SG1	-3.06434	5.39449	29.1834
AATGGAATCTTAGCTT-1_1_1_1	S8	0.69159	-2.12803	12.702			12.4509
AATGGCTAGAGGGTCT-1_1_1_1	S8	8.01576	-2.77003		19.604
AATGGCTAGCTCATAC-1_2	SG4	8.71486	-7.66145		24.5322
AATGGCTAGGAGTATT-1_1_1_1	S8	1.9137	-0.372714	14.3379	13.2521
[truncated: 38,297 more rows]

## Sheet: Figure 2G
cluster 2			Volcano cluster 2				Volcano cluster 4
oxidative phosphorylation	61.6279			avg_log2FC	p_val_adj			avg_log2FC	p_val_adj
ribosome binding	20		Slc22a30	-1.06004	6.93e-05		Lars2	2.05112	1.5857e-09
mitochondrial inner membrane	41.5254		Ggt1	2.00788	9.5e-135		Gm42418	1.9653	4.18e-12
Electron transport chain: OXPHOS system in mitochondria	77.3585		Lars2	1.96043	4.2e-127		mt-Nd5	1.88718	1.875e-05
NADH:ubiquinone oxidoreductase supernumerary subunits	93.3333		Kap	1.87439	8.8e-193		Ggt1	1.51879	7.8908e-06
			Mep1a	1.80737	7.6e-101		Sod1	1.41435	0.00043153
cluster 4			Lpl	1.73077	6.76e-96		mt-Co3	1.40659	4.018e-05
cytoplasmic translation	53.2544		Gm42418	1.70957	4.6e-129		Mep1a	1.38064	3.2794e-05
translation initiation factor activity	23.3333		Tmbim6	1.66414	3.8e-115		mt-Co2	1.33995	4.4117e-05
mitochondrial protein-containing complex	43.7299		Cndp2	1.60072	1.8e-100		mt-Co1	1.20887	9.163e-05
Ribosome	69.3182		Ugt3a2	1.5986	8.58e-90		Tmbim6	1.20266	0.00026403
S ribosomal proteins	70.5882		Ybx1	1.58265	1e-99		Fth1	1.19168	4.6486e-10
			Ttc36	1.57743	2.8e-129		Napsa	1.07688	0.00012989
			Ugt2b38	1.53193	1.9e-98		Zfp608	-1.01081	3.3446e-07
			Cd36	1.52204	7.85e-67		Ino80dos	-1.02007	6.7314e-05
			Cltrn	1.50415	1.54e-97		Gm16311	-1.02302	8.6276e-38
			Tcn2	1.48331	1.92e-90		Hnf4g	-1.04599	0.00050255
			Tmem176a	1.48237	3.58e-73		Zfp609	-1.04882	0.00019291
			Cyp2e1	1.47959	3.98e-87		4833420G17Rik	-1.05817	1.1101e-05
			Napsa	1.45711	3.16e-83		Thsd7a	-1.07042	7.9554e-07
			Sod1	1.44815	1.09e-81		Far1os	-1.07304	1.2661e-26
			Selenop	1.43781	1.02e-95		Leng8	-1.11228	0.00083237
			Tmigd1	1.43194	3.35e-43		Gm35721	-1.11232	1.6354e-05
			Arl6ip1	1.41831	1.56e-75		Ebf1	-1.12069	4.0478e-05
			Tmem174	1.41153	1.99e-56		Zfp799	-1.15742	7.2048e-06
			Spink1	1.38922	1.3e-106		Stag1	-1.16989	0.00067659
			Cyba	1.38638	1.13e-69		Ctnna2	-1.18869	6.4551e-07
			Slc22a12	1.3778	5.44e-76		0610043K17Rik	-1.21082	8.8308e-05
			Slc22a2	1.37647	1.19e-49		Gm15962	-1.21464	1.2131e-24
			Camk1d	1.3759	1.66e-80		Glt1d1	-1.2472	6.442e-05
			Etfb	1.37295	3.75e-76		Mylk	-1.25018	0.00087596
			Gpx1	1.3562	2e-123		Vmn1r18	-1.25474	5.6121e-33
			Inmt	1.35473	2.02e-75		Glis1	-1.25741	0.00031096
			Cyp4a10	1.35439	3.99e-34		Farp1	-1.25834	1.2044e-07
			AY036118	1.3455	3.36e-57		Supt3	-1.26066	0.00014599
			Cyp4b1	1.34302	2.6e-99		Thsd4	-1.28141	4.6451e-06
			Mlec	1.32716	3.21e-54		Cdk7	-1.28251	2.65e-05
			Serpinf2	1.32513	1.32e-42		Svil	-1.29111	1.1085e-09
			Ces2c	1.28429	3.09e-45		Pawr	-1.29125	2.143e-06
			Cyp2a4	1.27652	1.26e-27		Magi2	-1.32042	0.0001163
			Acsm2	1.2609	1.5e-132		Bnc2	-1.32123	0.00042143
			Smpdl3a	1.25679	1.31e-46		Maml2	-1.35546	2.0867e-05
			Fuca2	1.24416	1.32e-42		Secisbp2	-1.37092	3.9048e-05
			Slc25a39	1.23996	1.39e-59		4930533I22Rik	-1.40702	9.7923e-38
			Gpx3	1.23548	4.1e-110		Uvrag	-1.43874	8.5747e-11
			Guca2b	1.22773	7.66e-58		Gm20528	-1.49428	3.8774e-49
			Nat8	1.22147	2.58e-45		Pard3b	-1.49852	0.00081936
			Acy3	1.22069	4.04e-95		Phldb2	-1.49906	0.00022307
			Akr7a5	1.21762	2.41e-53		Plekha7	-1.52989	0.00029014
			Prxl2a	1.20835	4.46e-38		Dcun1d3	-1.53303	0.00080402
			Atpif1	1.20396	4.57e-63		Aopep	-1.56202	0.00053399
			Chchd2	1.2014	6.89e-82		Flnb	-1.56441	1.3981e-07
			Psap	1.19795	6.9e-54		Utrn	-1.56886	3.9727e-05
			Tmem229a	1.19578	2.75e-42		Zcchc7	-1.58753	1.0802e-09
			Pigr	1.19544	8.75e-18		Setd5	-1.60748	0.00091358
			Dbi	1.19128	3.45e-89		Chrm3	-1.61478	5.0053e-07
			Tmem205	1.18674	7.76e-39		Trio	-1.61776	3.0625e-05
			Lamp1	1.18653	3.95e-56		Wwox	-1.63899	3.7524e-07
			Odc1	1.18162	3.21e-72		Rin2	-1.64438	3.242e-05
			Ttr	1.17404	6.71e-08		Immp2l	-1.64913	6.0835e-15
			Tmem176b	1.16272	6.67e-51		Ambra1	-1.65613	0.00050965
			Gapdh	1.15088	9.32e-73		Cdkal1	-1.65881	3.1596e-05
			Stard10	1.14783	1.31e-52		Ank3	-1.69243	5.6508e-07
			Slco1a1	1.14416	3.68e-45		Hbb-bs	-1.73033	2.3683e-47
			Scp2	1.1355	1.52e-75		Hba-a2	-1.77553	1.8334e-29
			Cat	1.1239	3.6e-63		Nhs	-1.82416	2.851e-05
			Prdx5	1.1142	2.64e-78		Zeb2	-1.8263	4.4599e-07
			Lap3	1.11346	6.61e-42		AC149090.1	-1.92107	7.2839e-07
			Khk	1.10995	1.38e-52		Arl15	-2.04036	2.1554e-07
			Dync1h1	1.10195	3.07e-13		Gm12353	-2.05347	3.443e-13
			Coasy	1.09614	1.17e-32		Frmd4b	-2.08475	2.9862e-06
			Hspa8	1.0942	6.04e-77		Gm26917	-2.08503	5.0558e-08
			Lamp2	1.08802	3.15e-48		Mir99ahg	-2.14806	6.0506e-17
			Ndufa13	1.08536	1.29e-53		Fhit	-2.38277	7.8196e-12
			Sult1d1	1.08415	2.3e-55		Snhg11	-2.42344	1.5125e-27
			mt-Nd5	1.082	7.15e-52		Prkn	-2.42511	1.644e-12
			Bsg	1.08036	2.04e-38		Lrmda	-2.47056	6.0131e-08
			Ly6a	1.07338	6.34e-41		Snx29	-2.50479	2.1841e-14
			Pth1r	1.06978	5.22e-45		Slc25a21	-2.51923	5.3133e-06
			Dnase1	1.06751	9.72e-22		Malat1	-2.62451	2.6798e-05
			Sod3	1.05902	8.48e-32		Wdr17	-2.9983	5.8382e-25
			Cox4i1	1.05645	1.16e-72		Neat1	-3.08478	2.3026e-05
			Tpi1	1.05319	5.97e-42		Pde4d	-3.29739	5.4667e-05
			Me1	1.05229	3.49e-45
			Cfb	1.0517	1.4e-30
			Gclm	1.04789	1.55e-42
			Amacr	1.04622	3.63e-34
			Chpt1	1.04168	4.1e-100
			Uqcr10	1.0399	1.37e-56
			Retsat	1.0398	6.79e-29
			Cyp2d9	1.03883	3.66e-22
			Phyh	1.03698	2.65e-45
			Nat8f1	1.03496	1.77e-40
			Prdx1	1.03262	8.92e-63
			Akr1c21	1.03253	2.85e-64
			Mfsd4b5	1.03121	9.62e-34
			Acadm	1.03042	1.42e-45
			Cd63	1.02893	8.62e-46
			Gm2a	1.02091	1.78e-33
			mt-Nd4l	1.01784	2.3e-28
			Fth1	1.01584	2.83e-90
			D630029K05Rik	1.01479	3.59e-26
			Ndufv3	1.00805	5.16e-37
			Nme1	1.00674	1.28e-33
			Lypla1	1.00658	7.15e-36
			Atp5k	1.00489	1.19e-44
			Calr	1.00141	9.43e-34
			Cldn2	1.00036	2.77e-26
			Rbm5	-1.00065	5.82e-48
			Zmiz1	-1.00223	5.08e-11
			Strbp	-1.00245	3.05e-17
			Itga9	-1.00494	1.14e-47
			Wnk1	-1.00708	6.34e-14
			Gigyf2	-1.00743	3.97e-25
			Cryl1	-1.00817	1.12e-13
			Hnf1b	-1.00822	1.86e-05
			Large1	-1.0088	1.62e-55
			Dapk1	-1.01202	8.75e-26
			Sptan1	-1.0123	1.24e-15
			Gpc4	-1.0134	2.21e-05
			Exoc6	-1.01367	9.7e-10
			Map3k13	-1.01548	1.05e-39
			Fchsd2	-1.01664	1.38e-30
			Ptprm	-1.0168	2.57e-21
			Srsf11	-1.01682	1.15e-24
			Mtor	-1.02084	2.78e-08
			Col4a4	-1.02108	1.95e-10
			Aak1	-1.02183	9.53e-20
			Phlpp1	-1.0227	1.05e-48
			Ccser1	-1.02298	2.74e-44
			Resf1	-1.02353	2.02e-20
			Evi5	-1.02566	1.14e-12
			Mob3b	-1.02712	1.65e-19
			Bgn	-1.02788	1.27e-19
			Foxo1	-1.02796	3.52e-20
			Tfcp2l1	-1.02922	6.78e-10
			Ubn2	-1.02995	1.09e-32
			Cog5	-1.03274	3.99e-37
			Mef2a	-1.03342	1.6e-26
			Nfat5	-1.03482	2.61e-31
			Map2k5	-1.036	2.46e-49
			Osbpl9	-1.03636	2.66e-13
			Atxn7l1	-1.03745	1.65e-33
			Ctnna2	-1.03902	5.83e-63
			Sox5	-1.03916	2.6e-18
			Vegfa	-1.0404	4.6e-21
			Ppp3ca	-1.04055	1.72e-18
			Sipa1l1	-1.04176	1.91e-17
			Nos1ap	-1.04191	1.75e-58
			Veph1	-1.0424	1.06e-18
			Ddx5	-1.04246	2.05e-26
			Emcn	-1.04261	1.46e-24
			4930402H24Rik	-1.0431	1.48e-21
			Celf2	-1.04526	1.04e-20
			Lmo7	-1.04734	2.67e-26
			Hdac8	-1.04993	1.01e-95
			Ankrd11	-1.05093	2.08e-24
			Uty	-1.05211	2.64e-30
			Lin52	-1.05211	1.1e-35
			Vps13d	-1.05354	2.69e-18
			Akt3	-1.05465	1.51e-33
			Zfr	-1.05562	1.99e-22
			Gm36975	-1.05853	1.3e-179
			Xylt1	-1.06062	1.3e-24
			Arih1	-1.06269	5.26e-15
			4930533I22Rik	-1.06395	1.7e-172
			Nsmce2	-1.06449	3.3e-47
			Kmt2e	-1.06639	4.98e-23
			Trappc9	-1.06681	3.02e-24
			Zbtb16	-1.06958	2.58e-40
			Ssh2	-1.07015	4.49e-36
			Mertk	-1.07039	6.57e-30
			Stag1	-1.07137	2.22e-32
			Pam	-1.07205	1.14e-12
			Ankrd17	-1.07493	1.5e-25
			Ptpn13	-1.07512	1.07e-35
			Faf1	-1.07836	2.7e-21
			Slc7a7	-1.07887	1.04e-14
			Dock1	-1.08003	4.44e-30
			Brwd1	-1.08106	1.54e-32
			0610040J01Rik	-1.08273	2.98e-41
			Srgap2	-1.0842	3.45e-61
			Col4a1	-1.08491	2.34e-09
			Fam83g	-1.08639	1.88e-96
			Kmt2c	-1.08795	4.38e-32
			Myo10	-1.09034	2.09e-19
			Tnrc6a	-1.09115	1.31e-30
			Rock2	-1.09116	1.47e-13
			Kalrn	-1.09124	8.71e-59
			Rgl1	-1.09353	3.76e-12
			Ppp2r5e	-1.09509	3.58e-16
			Son	-1.09702	3.01e-24
			Gbf1	-1.09865	1.39e-30
			Rbm25	-1.09988	6.5e-23
			Snrnp70	-1.09997	3.44e-24
			Tns1	-1.10343	5.1e-22
			Atad2b	-1.10541	2.12e-39
			Dnmt3a	-1.107	1.43e-50
			Arhgap32	-1.10703	4.82e-22
			Rbm26	-1.10703	3.63e-38
			Maml3	-1.10778	1.61e-29
			Slc35f3	-1.10911	5.28e-38
			Srek1	-1.11015	3.82e-43
			Rabep1	-1.11192	3.11e-30
			Prkce	-1.11455	3.48e-30
			Slc5a2	-1.11554	5.87e-20
			Ankrd44	-1.11583	1.76e-38
			Cnot4	-1.11669	8.24e-25
			Pde7a	-1.12088	5.43e-55
			Sh3d19	-1.12144	7.95e-19
			Cgnl1	-1.12145	2.37e-11
			Trip12	-1.12193	2.16e-18
			Setd5	-1.12283	1.99e-41
			Smg1	-1.12395	7.98e-46
			2210408F21Rik	-1.1244	1.34e-42
			Gm36388	-1.12519	3.9e-231
			Dock9	-1.12533	6.75e-20
			Fmn1	-1.12868	5.46e-27
			Gm35188	-1.13647	2.4e-133
			Itch	-1.13651	4.89e-17
			Zswim6	-1.13882	1.19e-35
			Acsm1	-1.14248	6.47e-08
			Ccdc141	-1.14265	1.42e-37
			Kifc3	-1.14287	2.31e-54
			Gpatch8	-1.14319	3.67e-56
			Ddx17	-1.14377	5.59e-32
			Babam2	-1.14493	6.18e-28
			Trpm7	-1.14676	3.82e-26
			Plekha5	-1.14914	1.01e-54
			Lrrk2	-1.1499	6.71e-15
			Map3k5	-1.14999	3.61e-18
			Tnrc6b	-1.15101	6.5e-25
			Cfh	-1.15214	6.37e-24
			Myl9	-1.15264	3.99e-41
			Ppp1r12a	-1.15335	2.49e-39
			Rreb1	-1.15714	8.14e-38
			Gtdc1	-1.16053	2.39e-59
			Alas1	-1.16288	6.98e-20
			Patj	-1.16463	1.13e-27
			Gnaq	-1.16896	4.09e-25
			Exoc6b	-1.1695	4.05e-57
			Dennd5b	-1.17086	6.15e-35
			Nfyc	-1.17363	4.75e-37
			Tcf4	-1.17375	1.85e-32
			Limch1	-1.17584	5.14e-33
			Phf21a	-1.17941	4.95e-50
			Gm45792	-1.18165	8.6e-22
			Klk1	-1.18188	3.32e-13
			Zfp407	-1.18745	9.28e-88
			Trak1	-1.18908	8.17e-40
			Ehbp1	-1.19211	1.03e-88
			Cspp1	-1.19693	3.03e-43
			Prkag2	-1.19839	6.14e-44
			Fam172a	-1.19887	2.11e-47
			Mapk14	-1.20082	3.97e-26
			Eml5	-1.20474	1.93e-55
			Aoah	-1.20697	1.29e-29
			Nr6a1	-1.20932	2.86e-69
			Bach2	-1.20939	3.52e-68
			Rapgef2	-1.21052	4.94e-47
			Tcf7l2	-1.21114	3.31e-49
			Ogt	-1.2156	8.17e-40
			Airn	-1.21567	4.17e-68
			Ankhd1	-1.21604	5.57e-35
			Diaph2	-1.2171	1.93e-44
			E130102H24Rik	-1.2205	8.6e-166
			Jmjd1c	-1.22202	1.59e-36
			Agap1	-1.2232	2.91e-25
			Rbms1	-1.22481	1.71e-30
			Slc22a28	-1.22572	6.86e-16
			Arhgap6	-1.22753	2.53e-40
			Epb41l3	-1.22796	2.01e-35
			Kcnq1ot1	-1.23826	2e-120
			Greb1l	-1.24012	1.56e-78
			Galnt14	-1.24192	3.02e-23
			Lama3	-1.24288	2.05e-72
			Baz2b	-1.24341	5.14e-29
			Ppp2r3a	-1.24518	1.43e-22
			Srrm2	-1.24605	1.08e-27
			Ambra1	-1.24634	5.87e-77
			Phactr2	-1.24787	1.58e-51
			D630045J12Rik	-1.24975	2.14e-32
			9530026P05Rik	-1.25139	2.73e-57
			Arhgap42	-1.25212	7.73e-21
			Slc7a8	-1.25522	2.42e-15
			Lrba	-1.25553	1.05e-31
			Syne2	-1.25653	1.95e-26
			Rufy3	-1.25691	8.08e-24
			Snhg11	-1.25787	1.1e-100
			Ncoa2	-1.25837	5.94e-41
			Pcsk5	-1.25992	2.66e-47
			Rhobtb1	-1.26029	1.06e-50
			Cdc37l1	-1.26159	7.67e-30
			Gm37245	-1.26197	1.15e-88
			Rsrp1	-1.26217	1.68e-49
			Rbm6	-1.26226	2.94e-63
			Shroom3	-1.26281	2.45e-55
			Aspa	-1.26445	3.98e-24
			Prkca	-1.26945	2.73e-21
			Ppp1r16b	-1.27063	1.07e-26
			Vps13a	-1.27532	8.23e-33
			Rbm39	-1.27738	1.57e-27
			Arid5b	-1.27781	9.22e-35
			Arhgap24	-1.27891	1.2e-17
			Hnf4g	-1.28129	2.32e-74
			Umod	-1.28634	2.97e-22
			Cobll1	-1.29084	5e-24
			Smyd3	-1.29113	5.42e-82
			Macf1	-1.29315	2.16e-25
			Phldb2	-1.29547	2.35e-25
			Flnb	-1.29928	2.93e-47
			Rasal2	-1.30662	1.45e-45
			Sbf2	-1.30901	2.85e-43
			Gcnt2	-1.31316	2.07e-21
			Mkln1	-1.3134	8.03e-35
			Fam214a	-1.32095	1.4e-54
			Ablim1	-1.32156	1.95e-34
			Gm16599	-1.32489	4.1e-182
			Mllt10	-1.32535	1.19e-46
			Gpc6	-1.32995	9.7e-27
			Foxn3	-1.33061	1.62e-31
			Zfand3	-1.33254	6.8e-43
			Adra1a	-1.33333	8.57e-62
			Nktr	-1.33476	4.54e-57
			Zbtb20	-1.33504	3.9e-44
			Galnt18	-1.33621	7.83e-53
			Vwa8	-1.34311	3.6e-16
			Mapk4	-1.34492	3.03e-59
			Maml2	-1.34675	7.72e-49
			Pax8	-1.35296	1.37e-46
			Them7	-1.35329	1.89e-10
			P3h2	-1.36004	1.26e-45
			Mylk	-1.36089	1.17e-34
			Rab11fip3	-1.36274	9.91e-19
			Pakap.1	-1.36404	1.19e-17
			Tnfaip8	-1.37314	3.29e-21
			Tmsb4x	-1.37316	2.67e-14
			Wdfy3	-1.3776	1.03e-36
			Kansl1l	-1.38342	2.46e-35
			Pard3b	-1.38343	8e-66
			Acta2	-1.38347	4.85e-32
			Pnisr	-1.38605	1.06e-89
			Cdkal1	-1.38951	1.56e-90
			Fut8	-1.3943	4.54e-35
			Kcnk5	-1.39592	8.14e-17
			Mbd5	-1.39812	1.84e-58
			Mecom	-1.40961	1.99e-31
			Slc12a1	-1.4117	1.11e-26
			Gm6999	-1.4122	4.3e-138
			Vmn1r18	-1.41356	3.7e-234
			Bmp6	-1.41361	1.21e-64
			Syn3	-1.41737	1.5e-30
			Shroom4	-1.42248	4.46e-56
			Pan3	-1.42568	1.75e-68
			Ldb2	-1.42851	2.09e-46
			Dip2c	-1.43096	3.62e-71
			Fhod3	-1.43171	9.93e-84
			Dab2	-1.43571	4.42e-30
			Kansl1	-1.44637	3.34e-54
			Chd2	-1.44663	2.36e-53
			Slc12a6	-1.44747	1.53e-36
			Rnf169	-1.44775	1.31e-64
			Vps13b	-1.44809	2.01e-46
			Osbpl3	-1.44917	3.12e-27
			Egfr	-1.45084	1.1e-38
			Fmnl2	-1.46014	6.22e-42
			Sox6	-1.46466	6.32e-54
			Setbp1	-1.4663	5.17e-78
			Itpr2	-1.469	4.13e-54
			Rbpms	-1.4777	3.06e-40
			Arid1b	-1.47859	5.76e-51
			Trio	-1.48804	1.69e-62
			Mbnl2	-1.48858	2.24e-45
			Dock4	-1.48896	1.58e-74
			Arhgef3	-1.48981	1.43e-70
			Dach1	-1.49526	6.01e-63
			Luc7l2	-1.50605	5.84e-53
			Rbms3	-1.52259	2.83e-31
			Smg6	-1.5274	8.16e-61
			Gm20528	-1.52991	5.8e-230
			Plxdc2	-1.53156	3.85e-33
			Bcas3	-1.5322	9.32e-74
			Sorbs1	-1.53257	2.35e-73
			Zcchc7	-1.54033	3.3e-100
			Thrb	-1.5457	5.51e-45
			Tcf12	-1.54616	4.06e-68
			Dpyd	-1.55063	4.44e-52
			C330002G04Rik	-1.55497	6.1e-108
			Trps1	-1.55513	2.34e-30
			Foxo3	-1.55641	2.09e-54
			Epb41	-1.5618	4.84e-30
			Gab2	-1.56393	1.02e-84
			Immp2l	-1.56394	4.61e-61
			Sik3	-1.57091	6.3e-53
			Dlc1	-1.57142	4.57e-61
			Nr1h4	-1.57413	2.22e-26
			Pde3a	-1.57671	3.19e-42
			Plekha7	-1.57986	3.14e-69
			Osbpl6	-1.57996	5.4e-35
			Arhgap10	-1.58127	4.87e-45
			Mgp	-1.58423	7.45e-28
			Fkbp5	-1.58694	7.7e-39
			Mlxipl	-1.58957	5.68e-51
			Trabd2b	-1.60028	2.67e-21
			Pard3	-1.60197	1.3e-68
			Pawr	-1.60248	2.43e-69
			Aopep	-1.60504	7.6e-104
			Arhgef28	-1.60902	3.74e-61
			Magi1	-1.61316	7.42e-91
			Cald1	-1.61541	7.99e-60
			Ghr	-1.6187	6.02e-30
			Igf1r	-1.62374	7.5e-24
			Tacc2	-1.62477	4.32e-28
			Errfi1	-1.62562	3.19e-47
			Polr3e	-1.64378	1.65e-43
			Slc8a1	-1.64646	2.89e-38
			Mtss1	-1.65325	1.44e-29
			Pdzrn3	-1.65392	2.68e-54
			Col4a3	-1.65539	1e-13
			Jarid2	-1.66026	2.07e-63
			Gldc	-1.6625	8.81e-49
			Akap13	-1.66604	6.92e-64
			Arl15	-1.6686	2.62e-73
			Rora	-1.67039	3.7e-44
			Sugct	-1.67491	5.67e-29
			Klf12	-1.69052	6.68e-83
			Meis2	-1.69265	2.01e-41
			Ptprg	-1.69766	9.1e-60
			Gm16311	-1.70019	7.7e-255
			Foxp1	-1.7041	3.79e-89
			Exoc4	-1.71261	2.05e-68
			Etv6	-1.71315	1.18e-45
			Hba-a2	-1.71885	1.9e-239
			Rabgap1l	-1.72588	1.6e-61
			Hnf4aos	-1.72695	7.32e-68
			Tshz2	-1.72733	1.51e-78
			Ebf1	-1.7377	5.73e-48
			Fto	-1.74046	9.01e-48
			Tanc2	-1.74366	1.37e-59
			Fggy	-1.74961	5.81e-46
			Tbc1d5	-1.75507	1.3e-123
			Pik3c2g	-1.7564	2.7e-183
			Pdzd2	-1.77741	7.41e-61
			Fnip2	-1.77745	7.8e-49
			Ank3	-1.77841	1.52e-53
			Ldlrad4	-1.78161	3.7e-107
			Oxr1	-1.78751	4.55e-90
			Nfia	-1.79092	1.62e-52
			Mast4	-1.79574	1.8e-100
			Slc16a14	-1.83625	3.27e-44
			Gramd1b	-1.84082	4.19e-57
			Dleu2	-1.84903	9.36e-90
			Dgkh	-1.85052	2.2e-124
			Zeb2	-1.85903	1.08e-98
			Ppara	-1.86201	3.21e-59
			Mir99ahg	-1.87078	1.1e-166
			Gm47283	-1.87673	3.9e-108
			Ror1	-1.88058	1.5e-144
			Gm12353	-1.88525	2.1e-231
			AC149090.1	-1.88621	9.7e-144
			Rere	-1.90002	1.72e-74
			Vti1a	-1.90304	5.89e-92
			Sh3rf1	-1.91175	5.05e-84
			Nox4	-1.91607	1.41e-37
			Cmip	-1.91926	4.84e-46
			Apbb2	-1.93673	1.5e-80
			Itpr1	-1.94071	1.84e-58
			Auts2	-1.95362	1.91e-76
			Ptprk	-1.97208	1.35e-79
			Hba-a1	-1.98394	3.7e-289
			Atrnl1	-1.99237	2.09e-72
			Erc2	-2.00163	9.66e-58
			Ext1	-2.00768	9.64e-71
			Fbxl17	-2.01497	4.1e-119
			Wdr17	-2.03375	0
			Nedd4l	-2.03631	5e-73
			Lncpint	-2.03713	2.4e-103
			Pitpnc1	-2.03817	2.63e-71
			Prkg1	-2.06238	8.49e-48
			Cpeb3	-2.09016	2.1e-135
			Gm31641	-2.10573	2.2e-138
			Wwox	-2.10575	5.4e-139
			S100g	-2.11496	2.23e-37
			Plcl1	-2.18415	6.5e-123
			Dennd1a	-2.19997	1.8e-125
			Glis1	-2.20271	1e-176
			Pbx1	-2.29614	5.5e-109
			Atxn1	-2.30117	1.07e-84
			Ptprd	-2.34446	1.41e-86
			Pkhd1	-2.38058	1.75e-89
			Bnc2	-2.38596	4.52e-93
			Prkn	-2.40859	3.4e-217
			Plcb1	-2.4568	2.2e-135
			Slc25a21	-2.53604	1.3e-120
			Magi2	-2.5776	3.4e-178
			Fgfr2	-2.58583	4.9e-145
			Gm26917	-2.60227	8.7e-242
			Slc5a12	-2.60663	1.89e-79
			Glis3	-2.62172	3.6e-111
			Frmd4b	-2.62585	7.1e-152
			Lrmda	-2.63564	2.8e-208
			Gm42397	-2.64477	1.58e-83
			Hbb-bs	-2.649	0
			Nhs	-2.80688	7.5e-162
			Neat1	-2.89707	3e-167
			Snx29	-2.97594	1.1e-161
			Fhit	-3.06816	2.5e-193
			Esrrg	-3.37012	3.5e-146
			Malat1	-3.53941	2e-189
			Pde4d	-3.72161	2.2e-233

## Sheet: Figure 3B
	Mitochondria	Peroxisome	ER	Nucleus	Golgi
n hits	20	12	8	4	1
p	4.1805e-009*	3.0577e-009*	4.1017e-010*	3.4652e-009*	0.00030818*

## Sheet: Figure 3C
Glutathione Biosynthesis	1
Ferroptosis Signaling Pathway	1.342
tRNA Charging	3.638
NAD Signaling Pathway		-2
NAD biosynthesis II (from tryptophan)		-1.633
Urea Cycle		-1.342

## Sheet: Figure 3D
Acetyl-CoA		-0.844041	1.92989	-0.367038	1.89628	1.36133	0.407243	-0.0932565	-0.913594	-0.337933	-0.193145	-1.01595	-1.21248	-0.0578147	-0.559479
ATP		0.620343	-0.420577	1.02151	0.165885	-0.150142	-0.0939798	3.10407	-0.455557	-0.615323	-0.396521	-0.776101	-0.626396	-0.773042	-0.604164
Butyrate		0.670091	0.614943	0.756698	1.11913	-0.651247	0.86086	2.16129	-1.15671	-1.15671	-0.872129	-1.15671	0.0229254	-0.632265	-0.580144
Citrate		0.961995	-0.92899	1.59523	1.31419	-0.579766	0.388188	1.04973	-1.11085	-0.396789	0.787295	-1.00667	0.258656	-1.68562	-0.646594
Lactate		1.35468	0.884739	-0.656735	-0.704655	0.47356	0.912545	0.411853	-0.210645	-1.27921	-0.445595	-2.12047	-0.0013053	-1.11116	-0.203286
Malate		0.637755	0.866466	1.68959	-0.845476	1.04033	1.37618	0.676319	-0.995715	-0.603607	-0.616418	-0.0223692	-1.73597	-0.815358	-0.651721
NADH		-0.280231	0.59417	0.937575	0.477353	1.6068	1.93341	0.713531	-0.89372	-1.10406	-0.951517	-0.744982	-0.976875	-1.06815	-0.24331
Pyruvate		-0.718115	0.354139	-0.404226	1.79773	0.996931	2.08816	0.691674	-0.767216	-0.838196	-0.466578	0.0677594	-0.931209	-0.923215	-0.947638

[truncated: 46 more sheets: Figure 4F, Figure 4G, Figure 4H, Figure 5B, Figure 5E, Figure 6B, Figure 6D, Figure 7A, Figure 7B, Figure S1B, Figure S1D, Figure S1E, Figure S2D, Figure S2E, Figure S2F, Figure S3B, Figure S3C, Figure S3D, Figure S3E, Figure S3F …]
